# Supplementary material for: Elucidation of the key flavonol biosynthetic pathway in golden Camellia and its application in genetic modification of tomato fruit metabolism
Source: Hortic Res. 2024 Nov 7;12(2):uhae308. doi: 10.1093/hr/uhae308 (PMC11818005; doi:10.1093/hr/uhae308)
Supplement: Web_Material_uhae308 [file web_material_uhae308.zip]

Archive with 8 entries (8 files):
- FPX-Supplementary Figures and Tables legends.docx
- Supplementary Data S1.txt
- Supplementary Data S2.txt
- Supplementary Data S3.txt
- Supplementary Data S4.docx
- Supplementary Table S1-2.xlsx
- Supplementary Table S2-2 .xlsx
- Supplementary Table S3-2 .xlsx
