# Supplementary material for: Elucidation of the key flavonol biosynthetic pathway in golden Camellia and its application in genetic modification of tomato fruit metabolism
Source: Hortic Res. 2024 Nov 7;12(2):uhae308. doi: 10.1093/hr/uhae308 (PMC11818005; doi:10.1093/hr/uhae308)
Supplement: Web_Material_uhae308 [file web_material_uhae308.zip › Supplementary Data S1.txt]

ID	Bud1	Bud2	Bud3	Ho	Fo	Se	Pe	St
F01.PB100004	2.443333333	2.056666667	0.75	0.093333333	0.823333333	1.446666667	0.88	0.283333333
F01.PB100009	0.783333333	0.19	0.73	0.83	0.693333333	0.243333333	0.453333333	0.25
F01.PB100010	0.983333333	4.973333333	2.183333333	3.426666667	3.586666667	3.616666667	2.636666667	1.016666667
F01.PB100013	8.263333333	5.206666667	1.376666667	1.46	1.04	2.913333333	1.89	0.696666667
F01.PB10002	15	20.13333333	15.02666667	27.02333333	12.65	18.33666667	19.23666667	37.31333333
F01.PB100024	1.47	3.303333333	1.226666667	0.803333333	1.306666667	2.59	2.093333333	0.533333333
F01.PB100027	0.36	0.513333333	1.876666667	5.126666667	3.653333333	1.226666667	1.096666667	2.243333333
F01.PB100046	0.646666667	3.31	0.166666667	0.093333333	0.493333333	0.066666667	0.123333333	1
F01.PB100052	0.193333333	0.41	2.386666667	4.326666667	2.723333333	4.093333333	3.953333333	2.6
F01.PB100053	1.74	1.383333333	0.436666667	0.813333333	0.663333333	1.036666667	0.363333333	0.22
F01.PB100056	0.78	2.94	1.22	0.84	0.076666667	0.136666667	0.246666667	4.213333333
F01.PB100062	26.48	19.07666667	4.366666667	0.253333333	10.96333333	10.28666667	3.593333333	0.11
F01.PB100065	0.423333333	0.813333333	0.12	0.87	0.29	0.753333333	0.53	0.193333333
F01.PB100066	1.653333333	3.19	3.676666667	3.246666667	1.54	3.526666667	4.626666667	4.31
F01.PB100075	0.216666667	0.416666667	1.95	2.266666667	3.143333333	0.59	0.94	1.106666667
F01.PB100081	0.76	4.253333333	4.956666667	3.053333333	1.21	3.103333333	6.206666667	2.576666667
F01.PB100087	0.823333333	0.77	1.286666667	1.876666667	1.606666667	1.413333333	0.713333333	0.683333333
F01.PB100088	0.976666667	0.093333333	0.346666667	0.253333333	0.036666667	0.19	0.103333333	1.423333333
F01.PB10009	0.89	1.496666667	12.11	3.6	18.96	6.026666667	2.433333333	6.693333333
F01.PB100093	2.266666667	3.363333333	2.076666667	0.733333333	2.43	0.993333333	0.79	0.413333333
F01.PB100102	0.36	0.31	0.203333333	0.043333333	0.323333333	0.243333333	0	0.026666667
F01.PB100103	0.926666667	1.28	1.596666667	1.603333333	0.8	3.37	3.273333333	1.066666667
F01.PB100105	4.756666667	2.86	3.876666667	5.183333333	4.693333333	8.11	6.103333333	2.836666667
F01.PB100107	1.186666667	1.653333333	2.353333333	6.81	0.996666667	6.603333333	4.693333333	4.793333333
F01.PB100110	1.936666667	1.43	1.166666667	1.956666667	0.67	2.403333333	0.783333333	0.48
F01.PB100122	0.143333333	0.663333333	0.523333333	0.183333333	0.06	0.01	0.06	0.57
F01.PB100123	1.396666667	1.233333333	1.63	3.123333333	1.306666667	1.056666667	1.48	1.653333333
F01.PB10013	6.803333333	12.68666667	11.87666667	18.49	14.30666667	11.58333333	20.65333333	17.26666667
F01.PB100133	1.303333333	0.466666667	1.533333333	2.516666667	1.076666667	1.873333333	0.846666667	0.946666667
F01.PB100134	1.473333333	6.06	3.5	0.663333333	1.773333333	1.613333333	3.743333333	3.56
F01.PB100138	0.32	0.49	0.87	1.99	0.006666667	1.453333333	1.446666667	0.72
F01.PB100143	6.683333333	1.38	0.23	1.056666667	0.11	9.273333333	0.753333333	0.05
F01.PB100149	3.1	2.246666667	1.68	0	1.793333333	0.62	0.756666667	0.103333333
F01.PB10015	0.096666667	0.103333333	0.213333333	0.18	0.406666667	0.036666667	0.21	0.12
F01.PB100154	0	0	0	0	1.193333333	0.896666667	0.87	0.31
F01.PB10016	0.106666667	0.396666667	13.10333333	45.51666667	0.256666667	20.86	22.90333333	18.07666667
F01.PB100160	0.516666667	1.05	1.086666667	0	0.576666667	0	0	0
F01.PB100161	1.286666667	0.48	0.216666667	0.136666667	0.206666667	0.526666667	0.356666667	0.23
F01.PB100167	0.793333333	2.876666667	0.753333333	0	0.3	0	0	0
F01.PB100169	0.096666667	0.233333333	0.283333333	0.406666667	0.266666667	0.323333333	0.016666667	0.036666667
F01.PB100172	5.11	6.223333333	2.053333333	1.613333333	3.003333333	7.813333333	10.88666667	1.526666667
F01.PB100177	1.036666667	0.613333333	0.36	0.746666667	0.473333333	0.726666667	0.573333333	0.61
F01.PB100179	7.183333333	5.843333333	4.803333333	6.41	4.686666667	6.776666667	3.966666667	3.13
F01.PB100187	4.723333333	3.456666667	4.71	4.856666667	2.863333333	3.803333333	3.28	2.45
F01.PB100189	0.75	0.066666667	0.11	0.533333333	0	0.513333333	0.593333333	0.463333333
F01.PB100192	0.773333333	0.07	0.226666667	0.223333333	0.296666667	0.176666667	0.12	0.063333333
F01.PB10020	1.156666667	0.646666667	2.986666667	8.353333333	15.89	1.263333333	2.43	0.22
F01.PB100207	4.673333333	2.566666667	1.343333333	2.286666667	0.926666667	3.666666667	2.676666667	1.523333333
F01.PB100211	15.51	8.713333333	2.086666667	0.1	14.31	0.086666667	0.033333333	0.006666667
F01.PB100230	1.063333333	0	1.76	0	1.356666667	1.113333333	1.13	0.29
F01.PB100231	2.283333333	0	4.243333333	0	3.54	2.123333333	2.386666667	0.43
F01.PB100234	2.49	1.79	1.326666667	0.6	0.246666667	0.35	0.43	0.546666667
F01.PB100236	1.136666667	0.656666667	0.163333333	0.086666667	0.336666667	0.076666667	0.223333333	0.02
F01.PB100242	1.43	1.443333333	0.116666667	0.25	0.276666667	0.31	0.183333333	0.076666667
F01.PB100246	0.41	1.33	0.163333333	0.02	0.07	0.976666667	0.706666667	0.166666667
F01.PB10025	10.98666667	8.39	5.026666667	2.636666667	5.593333333	7.916666667	5.86	3.216666667
F01.PB100253	6.203333333	4.646666667	1.133333333	0.093333333	1.506666667	0.94	1.103333333	0.41
F01.PB100256	0.446666667	0.176666667	0.193333333	0.193333333	0.45	0.316666667	0.07	0.263333333
F01.PB100257	0.47	0.376666667	0.45	0.463333333	0.363333333	1.36	0.91	0.546666667
F01.PB100274	1.41	1.7	1.82	5	2.853333333	4.53	4.793333333	2.356666667
F01.PB100276	0.463333333	0.303333333	0.09	0.343333333	0.08	0.753333333	0.133333333	0.05
F01.PB10028	0.086666667	0.02	2.343333333	9.5	0.283333333	5.883333333	4.156666667	6.673333333
F01.PB100283	0.94	0.963333333	0.4	1.31	0.663333333	2.116666667	0.933333333	0.046666667
F01.PB100284	0	0.096666667	0.213333333	0.37	0	0.013333333	0.03	1.313333333
F01.PB100291	0.986666667	0.823333333	0.173333333	0.556666667	0.076666667	0.776666667	0.363333333	0.116666667
F01.PB100298	3.693333333	6.906666667	23.32333333	50.48	25.08	13.31666667	34.82666667	45.16
F01.PB10030	0.13	4.413333333	2.083333333	15.89	0	15.71	5.643333333	5.883333333
F01.PB100300	1.676666667	0.463333333	0.556666667	0.766666667	0.796666667	1.483333333	0.946666667	0.156666667
F01.PB100305	0.393333333	0.36	0.426666667	0.406666667	0.296666667	0.523333333	0.146666667	0.046666667
F01.PB100314	0.12	0.143333333	0.05	0.036666667	0.02	0.163333333	0.35	0.05
F01.PB100317	12.50666667	9.226666667	10.09333333	11.63	8.94	13.35666667	9.153333333	8.763333333
F01.PB100320	0.236666667	0.23	0.19	0.313333333	0.356666667	0.226666667	0.306666667	0.086666667
F01.PB100328	0.7	0.52	0.293333333	0.423333333	0.573333333	0.316666667	0.25	0.326666667
F01.PB10033	1.216666667	1.34	5.9	2.153333333	3.79	1.483333333	11.69	1.46
F01.PB100331	1.363333333	0.926666667	0.47	0.466666667	0.48	0.496666667	0.336666667	0.266666667
F01.PB100334	0.686666667	0.266666667	0.253333333	0.943333333	0.273333333	0.836666667	0.846666667	0.406666667
F01.PB100336	0.38	0.86	0.613333333	0.073333333	0.423333333	0.08	0.056666667	0.16
F01.PB100337	0.32	24.49666667	10.17666667	2.636666667	0.65	0.466666667	1.02	23.24333333
F01.PB100339	0.36	0.023333333	1.053333333	1.143333333	0.48	0.876666667	0.25	0.386666667
F01.PB100346	1.763333333	0.353333333	0.16	0.19	0.333333333	0.34	0.053333333	0.08
F01.PB100347	0.346666667	1.13	0.053333333	0	0	0.643333333	0.046666667	0.013333333
F01.PB100348	1.3	1.253333333	1.32	2.056666667	1.346666667	2.756666667	0.943333333	0.746666667
F01.PB10035	4.426666667	64.81666667	10.62666667	0.046666667	0.046666667	12.29	32.44666667	4.12
F01.PB100353	0.84	0.35	0.933333333	4.586666667	0.576666667	2.536666667	2.086666667	1.37
F01.PB100367	0	0.023333333	5.186666667	1.973333333	0	0.126666667	0.333333333	4.453333333
F01.PB100371	0.33	0.046666667	7.896666667	15.94666667	4.65	8.05	6.103333333	8.526666667
F01.PB100376	1.136666667	1.913333333	3.04	3.153333333	2.306666667	0.57	1.22	2.196666667
F01.PB100379	0.863333333	0.516666667	0.31	0.143333333	0.286666667	0.62	0.4	0.163333333
F01.PB10038	102.69	66.78	49.77666667	59.92	91.07333333	129.82	67.40333333	22.58333333
F01.PB100384	0.166666667	0.89	5.816666667	6.713333333	6.15	3.37	1.906666667	3.373333333
F01.PB100387	1.176666667	1.71	1.886666667	2.346666667	1.28	3.586666667	2.126666667	1.47
F01.PB100388	0	0	0.39	1.22	0.363333333	2.226666667	1.316666667	0.77
F01.PB10039	12.76666667	71.1	18.66333333	28.6	16.05666667	36.14	46.36333333	29.49666667
F01.PB100393	0.873333333	0.886666667	0.29	0.013333333	0.13	0.136666667	0.03	0.013333333
F01.PB100398	0	0	0.92	0.943333333	0.143333333	0.17	0.143333333	3.27
F01.PB100399	0.276666667	0.656666667	0.816666667	1.093333333	0.423333333	1.81	1.953333333	1.183333333
F01.PB100400	1.23	3.846666667	1.493333333	0.32	0.486666667	0.703333333	2.336666667	1.953333333
F01.PB100405	1.183333333	1.336666667	0	0.3	1.02	2.056666667	3.793333333	0.066666667
F01.PB100410	0.61	0.78	0.466666667	1.753333333	0.036666667	2.043333333	0.62	0.963333333
F01.PB100413	0.836666667	0.97	1.24	1.703333333	2.183333333	1.763333333	1.336666667	1.256666667
F01.PB100417	0.563333333	0.206666667	1.003333333	1.32	0.803333333	2.323333333	1.016666667	0.863333333
F01.PB10042	148.5	78.14666667	46.28	25.29	71.17666667	68.22666667	26.29333333	11.50666667
F01.PB100420	7.11	5.513333333	0.866666667	0.19	0.066666667	0.136666667	1.306666667	1.63
F01.PB100434	1	0.2	0.72	1.083333333	1.55	2.013333333	0.29	0.136666667
F01.PB100441	6.303333333	2.466666667	1.593333333	0.04	1.616666667	1.806666667	1.796666667	0.37
F01.PB100445	1.203333333	0.793333333	1.35	0.963333333	0.423333333	0.6	0	0
F01.PB100447	4.433333333	2.856666667	1.166666667	3.873333333	0.47	5.326666667	2.633333333	1.506666667
F01.PB100449	0	14.70666667	22.55666667	35.39	12.53	27.21666667	14.94666667	19.97666667
F01.PB10045	22.83	11.43333333	43.22333333	11.78666667	22.87666667	19.76333333	25.59666667	1.85
F01.PB100452	0	0	0.16	1.02	0	1.68	0.87	0.923333333
F01.PB100455	1.21	0.726666667	1.23	0	1.97	0.026666667	0.016666667	0
F01.PB100459	0.046666667	0.006666667	0.736666667	1.91	0.396666667	2.283333333	1.256666667	0.916666667
F01.PB100470	4.92	4.636666667	0.686666667	0.216666667	0.976666667	1.826666667	0.943333333	0.07
F01.PB100473	0.603333333	0.36	0.41	0.823333333	0.573333333	1.493333333	1.043333333	0.583333333
F01.PB100481	8.91	5.023333333	4.5	10.28333333	3.513333333	10.63666667	4.97	3.31
F01.PB100486	0.013333333	0.083333333	0.166666667	0.806666667	0.023333333	1.256666667	0.61	0.74
F01.PB100490	1.006666667	1.366666667	2.75	0	0.816666667	0	0	0.123333333
F01.PB100492	6.07	7.993333333	2.853333333	0.14	4.463333333	1.673333333	2.533333333	0.66
F01.PB100498	1.486666667	2.536666667	8.593333333	9.573333333	8.693333333	0.26	5.39	7.383333333
F01.PB100500	2.69	1.716666667	1.38	0.3	1.026666667	0	0.793333333	0.36
F01.PB100502	3.526666667	1.986666667	1.523333333	0.156666667	2.176666667	0.443333333	1.086666667	0.303333333
F01.PB100503	1.35	0.123333333	0.07	0.373333333	0.386666667	1.106666667	0	0.066666667
F01.PB100504	1.983333333	0.9	0.693333333	0.123333333	0.66	1.006666667	0.823333333	0.313333333
F01.PB100508	1.333333333	0.676666667	0	0.296666667	0.193333333	0.466666667	0.166666667	0.116666667
F01.PB100511	1.223333333	0.836666667	0.146666667	0.22	0.483333333	0.533333333	0.313333333	0.113333333
F01.PB100514	0.223333333	0.39	0.753333333	0.733333333	0.816666667	0.44	0.416666667	0.433333333
F01.PB100521	13.26666667	15.99666667	4.996666667	4.656666667	6.323333333	12.48666667	8.67	3.983333333
F01.PB100522	0.61	0.153333333	0	1.23	0.276666667	1.583333333	0.673333333	0.35
F01.PB100525	2.8	1.36	2.073333333	4.406666667	2.24	3.623333333	1.613333333	1.36
F01.PB100526	0.45	0.996666667	0.403333333	0.136666667	1.896666667	0.7	0.84	0.133333333
F01.PB100529	0.826666667	1.463333333	1.106666667	0.753333333	1.086666667	0.02	0.466666667	0.786666667
F01.PB10053	9.336666667	23.45	29.72	44.97	23.49	67.46333333	40.31333333	16.46666667
F01.PB100531	0.43	0.443333333	0.176666667	1.39	0.44	1.816666667	0.886666667	0.52
F01.PB100533	1.526666667	0.65	0.143333333	0.043333333	0.1	0.653333333	0.253333333	0.15
F01.PB100538	1.273333333	0.226666667	0.06	0.043333333	0.076666667	0.07	0.06	0
F01.PB100539	2.406666667	1.57	0.336666667	0.303333333	0.203333333	0.37	0.156666667	0.126666667
F01.PB100548	0.84	0.4	0.323333333	0.893333333	0.096666667	1.053333333	0.956666667	1.86
F01.PB100553	0.206666667	0.33	0.226666667	0.683333333	0.313333333	0.213333333	0.156666667	0.206666667
F01.PB100555	1.526666667	2.07	4.893333333	3.666666667	1.016666667	0.196666667	0.586666667	11.12333333
F01.PB100561	0.553333333	0.173333333	0.136666667	0.19	0.13	0.343333333	0.073333333	0.023333333
F01.PB10057	2.43	3.106666667	6.156666667	14.46333333	8.883333333	8.716666667	11.91	8
F01.PB100570	0.866666667	0.753333333	0.746666667	0.52	0.82	0.81	0.463333333	0.106666667
F01.PB100576	1.79	1.42	0.25	0	0.15	0.16	0.163333333	0.116666667
F01.PB10058	69.38	54.63666667	40.61	0.043333333	39.16333333	24.28	29.03666667	8.296666667
F01.PB100581	1.516666667	1.66	0.506666667	0.103333333	0.906666667	0.793333333	0.353333333	0.08
F01.PB100583	0.213333333	0.456666667	0.34	0.196666667	0.303333333	0.04	0.586666667	0.363333333
F01.PB100592	1.503333333	1.756666667	3.796666667	2.933333333	1.213333333	2.62	1.433333333	3.98
F01.PB100596	0.483333333	2.413333333	1.253333333	1.393333333	0.716666667	1.533333333	0.68	0.533333333
F01.PB100599	0.473333333	0.36	0.333333333	0.546666667	0.283333333	0.986666667	1.156666667	0.286666667
F01.PB1006	7.333333333	42.92	6.843333333	0.063333333	0.376666667	0.266666667	0.156666667	0
F01.PB100601	0.473333333	0.186666667	0.456666667	1.306666667	0.36	1.143333333	0.543333333	0.69
F01.PB100604	3.64	1.16	0.62	0.736666667	0.896666667	1.83	0.663333333	0.383333333
F01.PB10061	32.61333333	35.70333333	23.87333333	47.05333333	16.46	53.28	48.7	31.95333333
F01.PB100613	0.023333333	0.036666667	0.306666667	0.666666667	0.106666667	1.526666667	0.453333333	0.42
F01.PB100614	1.31	0.266666667	1.886666667	1.85	1.926666667	2.683333333	3.96	0.26
F01.PB100616	3.113333333	7.78	9.823333333	0.466666667	8.65	0.033333333	0.236666667	0.283333333
F01.PB100618	4.32	5.806666667	0.66	0	0.253333333	0.97	0.996666667	0.33
F01.PB10062	17.61	10.5	18.48666667	0.07	49.71333333	0	0.26	0
F01.PB100622	1.94	2.093333333	0.476666667	0.996666667	0.8	2.33	1.016666667	0.436666667
F01.PB100623	1.633333333	0.853333333	0.26	0.266666667	0.49	0.5	0.243333333	0.42
F01.PB100632	2.05	0.773333333	0.6	1.556666667	0.903333333	1.11	0.7	0.676666667
F01.PB100635	0.12	0.043333333	1.783333333	5.01	0.356666667	4.38	3.01	2.256666667
F01.PB100636	13.02	16.07333333	4.456666667	0.05	5.496666667	0.783333333	8.756666667	3.63
F01.PB100642	14.86	13.67	13.24	0.563333333	27.93666667	7.863333333	9.966666667	2.816666667
F01.PB100649	3.193333333	3.426666667	0.02	0.266666667	0.003333333	0.466666667	0.053333333	0.086666667
F01.PB10065	32.72	35.43333333	25.99333333	17.76666667	15.30333333	19.47	14.26666667	24.69333333
F01.PB100659	1.96	0.903333333	1.64	1.32	2.723333333	1.656666667	0.813333333	0.85
F01.PB100661	6.703333333	2.21	0.653333333	0.173333333	0.176666667	0.2	0.26	1.07
F01.PB100662	2.766666667	1.946666667	1.06	2.11	2.693333333	2.766666667	0.076666667	0.07
F01.PB100663	4.126666667	5.116666667	2.966666667	10.17666667	0.396666667	6.06	7.306666667	3.88
F01.PB100672	0.53	0.273333333	0.253333333	0.366666667	0.12	0.333333333	0.26	0.176666667
F01.PB100676	22.58666667	42.73333333	18.38666667	0.99	18.53666667	1.323333333	2.016666667	1.856666667
F01.PB10068	4.176666667	7.713333333	4.86	24.98666667	4.613333333	37.97	16.36	12.62
F01.PB100680	3.153333333	1.916666667	0.836666667	4.453333333	1.583333333	5.663333333	3.443333333	2.186666667
F01.PB100682	2.72	0.963333333	0.383333333	1.19	0.323333333	3.56	0.563333333	0.266666667
F01.PB100688	1.626666667	5.326666667	1.99	1.19	0.906666667	4.34	3.766666667	1.953333333
F01.PB100693	0.73	0.71	0.376666667	0.226666667	0.316666667	0.856666667	0.13	0.116666667
F01.PB100698	6.273333333	1.103333333	1.07	0.993333333	0.563333333	1.28	0.836666667	0.333333333
F01.PB100702	1.72	0.366666667	0.166666667	0.173333333	0.09	0.103333333	0.076666667	0.346666667
F01.PB10071	10.13	4.516666667	5.826666667	14.91666667	5.386666667	14.08	11.29	6.446666667
F01.PB100712	0.226666667	1.623333333	0	0.016666667	1.7	0.03	0.036666667	0.026666667
F01.PB100717	0.57	0.62	0.563333333	0.806666667	0.53	0.516666667	0.336666667	0.106666667
F01.PB100719	1.833333333	0	2.51	2.843333333	1.906666667	2.766666667	0.516666667	0.62
F01.PB100729	0.86	1.99	4.07	4.593333333	4.89	4.733333333	5.86	3.043333333
F01.PB100730	0.34	0.006666667	1.226666667	2.54	0.38	2.9	0.9	0.826666667
F01.PB100739	0.543333333	0.076666667	0.57	0.023333333	0.71	0.456666667	0.616666667	0.066666667
F01.PB10074	5.76	19.60666667	30.48666667	62.49333333	31.43333333	27.05333333	66.10666667	36.95
F01.PB100743	0.956666667	1.113333333	0.803333333	0.25	0.65	0.68	0.323333333	0.186666667
F01.PB100752	0.283333333	0.5	0.966666667	0.773333333	0.976666667	0.426666667	0.3	0.873333333
F01.PB100754	1.296666667	5.873333333	1.033333333	0.01	0.113333333	1.173333333	0.99	0.323333333
F01.PB100757	0.06	10.06666667	2.396666667	0	0.053333333	0	0.38	1.86
F01.PB100758	0.02	0.053333333	0.123333333	0.23	0.036666667	0.603333333	0.15	0.07
F01.PB10076	11.28666667	17.86666667	14.04	14.95333333	12.11	24.70666667	36.32	16.05
F01.PB100761	0.173333333	3.006666667	6.076666667	2.94	8.2	6.083333333	5.32	3.89
F01.PB100762	0.266666667	0.496666667	0.816666667	0.41	0.593333333	0.283333333	0.166666667	0
F01.PB100763	3.066666667	3.313333333	2.783333333	2.516666667	1.286666667	3.57	1.62	0.663333333
F01.PB10077	7.853333333	14.38333333	5.13	14.59333333	3.18	0.783333333	5.9	5.613333333
F01.PB100774	10.35	7.25	3.79	3.056666667	2.823333333	6.486666667	2.47	2
F01.PB100776	0.286666667	0	0.96	0.753333333	1.783333333	0.856666667	1.056666667	0.633333333
F01.PB100787	0.4	0.326666667	2.783333333	3.286666667	5.486666667	2.556666667	2.48	1.203333333
F01.PB10079	36.81	18.22333333	33.07666667	98.04333333	0.04	97.76	69.07666667	60.16333333
F01.PB100793	1.776666667	52.29666667	1.083333333	0.526666667	0.043333333	0.383333333	0.253333333	12.26333333
F01.PB100794	1.67	1.646666667	0.3	0.736666667	0.653333333	1.66	0.65	0.196666667
F01.PB100801	3.026666667	1.883333333	1.58	0.936666667	0.893333333	1.86	1.023333333	0.83
F01.PB100802	0.32	0.1	0.383333333	0.67	0.466666667	0.086666667	0.026666667	0.333333333
F01.PB100803	0.936666667	0.203333333	0.15	0	0.086666667	0	0	0
F01.PB100805	0.983333333	0.37	0.213333333	0.53	0.283333333	0.91	0.386666667	0.306666667
F01.PB10081	58.70666667	59.81	41.46	24.04	61.47333333	28.95	19.32333333	10.83
F01.PB100813	0.366666667	0.28	0.753333333	1.14	1.863333333	1.016666667	0.573333333	0.083333333
F01.PB100816	1.31	0.6	1.426666667	0.81	1.036666667	0.883333333	0.983333333	0.513333333
F01.PB100824	15.15	24.00333333	29.83	35.91	35.5	38.90666667	48.44333333	27.86333333
F01.PB100825	0.443333333	0.173333333	0.096666667	0.226666667	0.083333333	0.3	0.103333333	0.04
F01.PB100826	5.323333333	8.556666667	13.51333333	10.38333333	1.86	5.423333333	6.136666667	30.41
F01.PB100834	2.783333333	1.42	0.85	1.05	0.696666667	0.95	0.6	1.496666667
F01.PB100835	1.796666667	1.916666667	0.79	0.733333333	0.7	0.596666667	0.37	0.423333333
F01.PB100838	1.3	0.473333333	0.146666667	0.503333333	0.056666667	0.7	0.06	0.336666667
F01.PB100840	2.14	1.216666667	0.89	0.906666667	0.483333333	0.96	0.843333333	0.806666667
F01.PB100849	0.746666667	1.17	0.12	0.063333333	0.036666667	0	0.153333333	0.1
F01.PB100853	0.653333333	0.44	0.23	0.136666667	0.126666667	0.153333333	0.123333333	0.01
F01.PB100860	1.51	7.03	1.51	1.126666667	0.886666667	1.82	1.473333333	0.946666667
F01.PB100868	0.956666667	1.36	0.51	0.576666667	0.253333333	0.51	0.446666667	0.09
F01.PB100878	0.563333333	0.58	0.413333333	0.32	0.533333333	0.583333333	0.28	0.233333333
F01.PB100879	1.87	1.77	1.613333333	1.513333333	0.973333333	0.816666667	0.473333333	0.72
F01.PB10088	12.35666667	11.49666667	10.02	31.44333333	11.46666667	20.82	15.32666667	18.70333333
F01.PB100880	0.333333333	0.166666667	0.3	0.386666667	0.323333333	0.523333333	0.22	0.263333333
F01.PB100883	0.41	0.163333333	0.22	0.31	0.373333333	0.606666667	0.406666667	0.076666667
F01.PB100885	0.066666667	3.453333333	7.58	5.923333333	0.44	0.593333333	0.05	21.23
F01.PB100896	0.966666667	1.656666667	0.973333333	1.523333333	0.69	4.87	1.246666667	0.2
F01.PB100898	1.803333333	0.353333333	0.373333333	2.25	0.093333333	0.996666667	0.203333333	0.626666667
F01.PB100905	0.58	2.416666667	1.456666667	0.363333333	0.93	0.88	1.053333333	0.353333333
F01.PB100906	0.22	0.74	0.753333333	2.163333333	0.586666667	2.626666667	1.133333333	0.9
F01.PB100907	1.356666667	0.546666667	0.076666667	0.153333333	0.303333333	0.163333333	0.28	0.016666667
F01.PB100916	0.566666667	2.19	0.3	0.346666667	0.09	0.226666667	0.756666667	0.35
F01.PB100917	1.81	8.363333333	10.09666667	1.376666667	8.13	4.686666667	14.26	3.106666667
F01.PB100918	3.256666667	10.26333333	8.273333333	9.186666667	2.986666667	11.40666667	4.706666667	3.853333333
F01.PB100926	0.416666667	0.25	0.03	0.023333333	0.106666667	0.31	0.286666667	0.013333333
F01.PB100927	0.336666667	0.056666667	0.096666667	0.28	0.016666667	0.446666667	0.17	0.093333333
F01.PB100929	2.096666667	0.963333333	0.096666667	0.05	0.093333333	0.873333333	0.593333333	0.23
F01.PB10093	12.70333333	19.71333333	26.55666667	14.81333333	35.58	18.82333333	21.38666667	9.866666667
F01.PB100934	0.273333333	0.493333333	0.156666667	0.38	0.233333333	0.386666667	0.21	0.073333333
F01.PB100937	20.57666667	8.66	4.646666667	3.013333333	5.683333333	5.836666667	3.5	2.813333333
F01.PB10095	90.21333333	0.493333333	0.383333333	10.46333333	6.46	5.02	1.293333333	0.21
F01.PB100950	0.946666667	3.4	1.826666667	2.946666667	0.806666667	4.823333333	1.11	0.876666667
F01.PB100964	0.47	1.353333333	1.09	0.87	0.733333333	0.416666667	1.306666667	0.68
F01.PB100968	0.143333333	0.016666667	0.42	0.516666667	0.136666667	0.5	0.356666667	0.11
F01.PB100969	0.73	0.35	0.733333333	0.323333333	0.796666667	0.803333333	0.34	0.26
F01.PB100974	0.1	0.036666667	0.06	0.216666667	0.076666667	0.353333333	0.11	0.08
F01.PB100976	0.086666667	0.08	0.793333333	0.66	0.143333333	0	0.87	0.303333333
F01.PB10098	92.93666667	90.20333333	11.91666667	103.63	49.47	100.6566667	71.08666667	68.18666667
F01.PB100983	9.586666667	11.05	7.136666667	8.526666667	26.23666667	4.876666667	6.126666667	5.82
F01.PB100987	0.553333333	1.56	8.84	6.64	1.643333333	6.436666667	8.636666667	5.2
F01.PB100989	3.626666667	2.136666667	0.943333333	0.69	0.933333333	0.516666667	0.266666667	0.376666667
F01.PB101	29.68	72.35333333	66.81	1.996666667	97.68333333	25.41	40.57	15.25
F01.PB10101	20.87	12.82333333	8	0	13.51	3.663333333	0.68	0.383333333
F01.PB101010	0.353333333	0.443333333	0.36	0.6	0.04	0.576666667	0.18	0.663333333
F01.PB101012	1.193333333	1.086666667	0.35	0.35	0.283333333	1.153333333	0.443333333	0.153333333
F01.PB101028	0.77	0.183333333	0.306666667	0.32	0.356666667	0.483333333	0.243333333	0.2
F01.PB101029	0.026666667	0.013333333	0.13	0.286666667	0.13	0.223333333	0.233333333	0.096666667
F01.PB10103	67.89	85.73333333	85.74666667	0.083333333	87.03	5.796666667	5.383333333	1.186666667
F01.PB101030	0.35	0.44	0.506666667	0.113333333	0.223333333	0.226666667	0.136666667	0.73
F01.PB101038	5.81	0.166666667	0.17	0.193333333	0.126666667	0.24	0.12	0.076666667
F01.PB10104	0.72	1.346666667	2.156666667	1.093333333	2.94	3.05	2.076666667	1.143333333
F01.PB101041	1.5	4.96	7.026666667	5.636666667	6.4	8.79	8.726666667	3.93
F01.PB101045	0.49	0.073333333	0	0.45	0	0.36	0.01	0.136666667
F01.PB101055	0.39	0.13	0.846666667	0	0.82	0	0	0
F01.PB101059	2.363333333	2.126666667	3.736666667	4.223333333	4.513333333	5.496666667	6.893333333	2.906666667
F01.PB10106	21.42666667	9.16	22.64	19.35	20.42333333	17.09333333	17.18333333	10.85333333
F01.PB101071	0.713333333	0.85	0.07	0.24	0.343333333	0.91	0.266666667	0.186666667
F01.PB101072	1.036666667	2.326666667	1.35	2.456666667	0.996666667	5.29	3.123333333	1.513333333
F01.PB10108	17.92666667	37.65666667	13.05	3.203333333	12.63333333	14.62333333	16.29666667	4.836666667
F01.PB101082	1.76	1.07	0	0	0.056666667	0	0.156666667	0.023333333
F01.PB101083	2.04	1.143333333	0.29	0.206666667	0.346666667	0.696666667	0.17	0.103333333
F01.PB101084	8.926666667	5.443333333	5.846666667	7.746666667	7.52	13.86	6.28	3.42
F01.PB101086	0.37	1.233333333	0.616666667	1.95	0.826666667	0	0.193333333	0
F01.PB101088	0.1	0	0.61	0.03	0.713333333	0	0.13	0.056666667
F01.PB10110	5.556666667	4.696666667	8.426666667	9.433333333	13.78	10.01333333	10.02666667	2.71
F01.PB101102	0.25	0.523333333	0.726666667	1.273333333	0.476666667	1.7	1.176666667	0.473333333
F01.PB10111	0.426666667	0	19.34666667	28.02	26.15	17.55	10.03666667	11.44666667
F01.PB101110	5.866666667	1.706666667	3.233333333	0.26	6.51	1.793333333	1.646666667	0.616666667
F01.PB101112	0.316666667	1.263333333	0.816666667	2.9	0.076666667	2.893333333	1.53	1.486666667
F01.PB101113	1.93	1.426666667	0.523333333	0.483333333	0.373333333	1.23	0.75	0.35
F01.PB101116	16.11	5.223333333	2.15	4.406666667	4.486666667	4.636666667	1.896666667	2.343333333
F01.PB101122	1.91	7.75	12.81333333	3.373333333	25.24666667	14.48666667	10.48333333	4.053333333
F01.PB101123	34.43333333	35.89	26.05	20.76	40.06	31.42666667	11.84	16.08333333
F01.PB101124	1.406666667	0.88	0.306666667	0.883333333	1.083333333	2.036666667	1.386666667	0.653333333
F01.PB101126	1.336666667	2.143333333	3.403333333	6.846666667	1.416666667	5.576666667	4.03	2.5
F01.PB101127	0.153333333	0.583333333	0.31	0.676666667	0.246666667	0.773333333	0.736666667	0.096666667
F01.PB101128	3.973333333	2.516666667	2.59	3.736666667	2.183333333	3.993333333	1.743333333	1.593333333
F01.PB101131	1.813333333	1.47	0.746666667	1.226666667	0.813333333	2.726666667	1.113333333	0.433333333
F01.PB10114	1015.376667	565.9866667	327.5833333	281.6466667	389.5566667	1004.806667	436.9966667	138.9133333
F01.PB101146	0.096666667	0	0.206666667	0	0.57	0.543333333	0.61	0.153333333
F01.PB10115	16.3	4.81	5.603333333	12.79666667	10.15	14.38	11.2	5.04
F01.PB101152	0.116666667	0	0.77	0.77	0.3	0.913333333	0.606666667	0.463333333
F01.PB101156	7.256666667	32.85666667	5.79	0.063333333	0.016666667	2.116666667	13.34666667	5.96
F01.PB101158	2.83	1.83	1.496666667	1.196666667	1.76	2.58	1.293333333	0.226666667
F01.PB101165	0.693333333	0.356666667	0.196666667	0.136666667	0.126666667	0.536666667	0.156666667	0.066666667
F01.PB101168	7.616666667	17.50333333	2.25	0	3.303333333	0	0	0
F01.PB101170	9.45	7.136666667	3.766666667	5.326666667	3.536666667	7.676666667	2.94	3.65
F01.PB101174	0.42	0.123333333	0.103333333	0.04	0.263333333	0.106666667	0.046666667	0.03
F01.PB101182	1.143333333	0.593333333	1.416666667	1.653333333	1.013333333	0.79	0.64	0.74
F01.PB101189	0.023333333	0.03	0.563333333	4.98	0.02	2.96	2.173333333	2.506666667
F01.PB10119	0.053333333	47.75333333	185.3266667	79.95333333	8.5	7.696666667	8.13	466.4233333
F01.PB101194	0.843333333	0	1.19	0	1.12	0.426666667	0.196666667	0.103333333
F01.PB101205	1.593333333	0.78	0.88	0.713333333	1.2	1.426666667	0.6	0.16
F01.PB101207	0.916666667	1.36	0.936666667	0.066666667	0.523333333	0.45	0.483333333	0.1
F01.PB101225	0.786666667	0.206666667	1.803333333	3.46	0.863333333	4.573333333	2.2	1.936666667
F01.PB101226	0.126666667	0	0.37	0	1.37	0.736666667	0	0
F01.PB10123	30.63	46.24666667	63.5	60.78	67.02	51.52666667	53.64	27.56333333
F01.PB101231	4.666666667	8.443333333	1.29	1.26	0.96	6.856666667	6.506666667	1.466666667
F01.PB101243	0.226666667	0.13	0.123333333	0.2	0.093333333	0.09	0.166666667	0.073333333
F01.PB101245	2.5	0.903333333	0	0.016666667	0.126666667	0.52	0.313333333	0.153333333
F01.PB101248	0.046666667	0.183333333	0.943333333	1.01	0.033333333	0.216666667	0.096666667	4.913333333
F01.PB101250	3.313333333	2.513333333	3.303333333	2.37	2.266666667	1.223333333	2.886666667	1.216666667
F01.PB101257	2.476666667	2.253333333	1.513333333	1.846666667	1.466666667	2.466666667	0.33	1.13
F01.PB101262	0.426666667	0.223333333	0.273333333	0.043333333	0.463333333	2.37	0.846666667	0.113333333
F01.PB101269	1.163333333	0.766666667	0.283333333	0.266666667	0.39	0.77	0.313333333	0.063333333
F01.PB10127	3.053333333	23.91	135.2333333	152.8833333	171.35	28.3	123.2766667	101.7333333
F01.PB101272	5.406666667	3	0.623333333	0.743333333	0.83	1.973333333	1.08	0.36
F01.PB101274	0.413333333	0.456666667	0.306666667	0.27	0.186666667	0.336666667	0.483333333	0.3
F01.PB101284	7.833333333	3.393333333	1.106666667	0.773333333	1.33	0.983333333	1.086666667	0.43
F01.PB101286	0.383333333	0.923333333	0.153333333	0.01	0.09	0.096666667	0.013333333	0.04
F01.PB101288	1.913333333	1.25	0.586666667	0.696666667	0.73	1.723333333	0.81	0.263333333
F01.PB10130	45.57	30.88333333	11.30666667	8.11	32.18666667	3.59	5.716666667	3.99
F01.PB101300	2.016666667	0.843333333	0.54	1.686666667	0.713333333	0.473333333	0.253333333	0.576666667
F01.PB101301	0.693333333	0.483333333	1.556666667	0.33	2.543333333	0.743333333	1.743333333	0.736666667
F01.PB101304	0.13	0.466666667	0.033333333	0.246666667	0.113333333	0.333333333	0.04	0.2
F01.PB101309	10.51	11.37666667	9.246666667	18.24	6.25	11.17666667	7.096666667	7.71
F01.PB101310	4.896666667	5.25	2.106666667	0.393333333	4.683333333	4.06	2.026666667	1
F01.PB101324	4.29	2.593333333	3.326666667	3.22	3.063333333	5.876666667	1.3	0.62
F01.PB101326	5.816666667	4.266666667	2.996666667	3.156666667	1.76	5.436666667	2.893333333	1.16
F01.PB101327	0.483333333	1.103333333	0.74	0.356666667	0.91	0.396666667	0.32	0.173333333
F01.PB101328	4.756666667	3.13	1.543333333	2.516666667	1.593333333	2.676666667	1.323333333	2.443333333
F01.PB101339	4.01	0.463333333	0.21	0.61	0.253333333	1.17	0.256666667	0.113333333
F01.PB10134	44.77	134.1	3.246666667	0.023333333	4.206666667	0.076666667	0.233333333	0.043333333
F01.PB101340	0	0	0.143333333	0.536666667	0.013333333	0.05	0.2	0.07
F01.PB10135	38.33	70.47666667	47.40333333	86.83333333	9.65	103.5233333	33.48666667	95.54
F01.PB101353	0.84	0.32	0.436666667	0.206666667	0.25	0.35	0.33	0.593333333
F01.PB101358	0.476666667	0.373333333	0.16	0.126666667	0.143333333	0.13	0.076666667	0.066666667
F01.PB10136	11.72333333	14.56666667	2.633333333	1.39	2.056666667	6.486666667	4.99	1.376666667
F01.PB101361	13.19	18.4	10.06333333	31.79	7.93	21.40333333	20.37333333	22.01333333
F01.PB101364	1.47	1.86	1.506666667	1.493333333	0.893333333	1.016666667	2.77	0.966666667
F01.PB101366	1.12	0.356666667	0.736666667	0.74	0.713333333	0.6	0.523333333	0.493333333
F01.PB10137	26.30333333	12.22333333	21.76666667	33.25	27.66333333	27.71666667	59.25666667	22.18666667
F01.PB101372	0.273333333	0.95	0.256666667	0.063333333	0	0	0	0.54
F01.PB101376	0.046666667	0	1.67	2.433333333	0.966666667	3.39	3.75	1.55
F01.PB10138	22.83	19.18666667	16.86666667	16.35333333	22.84	26.10333333	29.09666667	4.236666667
F01.PB101382	0.573333333	0.28	0.173333333	0.083333333	0.106666667	0.27	0.1	0.076666667
F01.PB101383	0.33	0.186666667	0.183333333	0.066666667	0.41	0.386666667	0.073333333	0.03
F01.PB101384	1.516666667	0.656666667	0.423333333	0.286666667	0.62	0.423333333	0.326666667	0.126666667
F01.PB101389	0.113333333	0.126666667	0.263333333	0.673333333	0.386666667	0.523333333	0.67	0.483333333
F01.PB101391	0.333333333	0.403333333	0.203333333	0.476666667	0.35	0.556666667	0.293333333	0.113333333
F01.PB101393	5.863333333	2.79	1.886666667	3.646666667	1.766666667	3.74	2.396666667	1.833333333
F01.PB101401	2.033333333	2.18	0.71	0	1.326666667	0	0	0
F01.PB101408	7.456666667	3.203333333	1.806666667	0.14	0	0	0.036666667	0.59
F01.PB101411	0.586666667	2.886666667	0.2	0	0.033333333	0	0	0
F01.PB101414	1.266666667	2.36	0.696666667	0.21	0.546666667	0.09	0.186666667	0.073333333
F01.PB101418	0.006666667	0.056666667	0.58	0.506666667	0.033333333	0	0.24	0.176666667
F01.PB10142	2.183333333	1.476666667	0.866666667	1.27	1.673333333	3.723333333	0.483333333	0
F01.PB101420	2.883333333	1.683333333	1.306666667	0	1.286666667	2.066666667	1.743333333	0.153333333
F01.PB101422	1.923333333	1.023333333	0.513333333	1.85	0.38	3.223333333	2.246666667	1.043333333
F01.PB101424	0.043333333	2.096666667	1.256666667	0.83	0.526666667	0.223333333	0.046666667	2.98
F01.PB101428	0.206666667	0.266666667	1.036666667	1.72	0.76	1.513333333	0.613333333	0.24
F01.PB101429	0.976666667	2.396666667	2.406666667	3.153333333	2.25	2.853333333	1.326666667	1.243333333
F01.PB101430	9.083333333	10.59333333	8.363333333	5.533333333	5.326666667	5.673333333	3.636666667	10.68666667
F01.PB101437	1.153333333	1.953333333	3.143333333	2.553333333	1.636666667	1.536666667	5.573333333	2.383333333
F01.PB101440	0.876666667	0.86	0.3	0.573333333	0.183333333	0.906666667	0.283333333	0.433333333
F01.PB101441	3.133333333	0.873333333	4.4	4.826666667	3.446666667	6.606666667	3.006666667	2.53
F01.PB101442	2.826666667	4.036666667	1.863333333	1.203333333	2.696666667	6.113333333	1.41	0.47
F01.PB101445	5.056666667	2.91	1.296666667	2.573333333	1.853333333	3.12	1.023333333	1.073333333
F01.PB101450	0	4.43	1.003333333	0	2.036666667	5.643333333	8.743333333	0.9
F01.PB101452	1.823333333	6.126666667	2.14	2.246666667	0.206666667	1.786666667	4.91	2.03
F01.PB101462	3.263333333	1.326666667	0.45	0.976666667	0.33	0.896666667	0.526666667	0.49
F01.PB101466	1.71	5.306666667	0.863333333	0	0	0	0	0
F01.PB10147	8.25	11.90333333	19.51333333	22.4	28.04333333	36.88666667	28.77333333	14.11333333
F01.PB101470	1.073333333	1.973333333	0.656666667	0.506666667	0.88	0.89	1.043333333	0.35
F01.PB101471	0.593333333	1.656666667	0.44	0.37	0.25	0.24	0.413333333	0.166666667
F01.PB101475	0.536666667	0.34	0.613333333	1.73	0.733333333	1.436666667	1.27	1.153333333
F01.PB10148	26.78666667	22.72666667	67.38666667	110.1133333	88.23	59.62333333	74.79	34.99333333
F01.PB101483	0.47	5.87	1.12	0	0.19	0	0	0
F01.PB101484	1.036666667	0.35	0.116666667	0.05	0.236666667	0.056666667	0.283333333	0.09
F01.PB101497	3.223333333	1.41	1.433333333	0.4	1.483333333	0.653333333	0.4	0.206666667
F01.PB101498	2.896666667	1.306666667	0.323333333	0.463333333	0.16	0.206666667	0.206666667	0.143333333
F01.PB1015	4.24	148.7433333	48.09	15.36	2.78	3.37	3.216666667	166.8433333
F01.PB10150	115.91	203.3433333	138.7066667	156.1933333	130.1366667	97.86666667	158.77	158.59
F01.PB101502	0.636666667	1.376666667	0.833333333	0.2	0.986666667	1.163333333	0.803333333	0.143333333
F01.PB101504	1.123333333	3.196666667	0.933333333	0.05	0.033333333	0.033333333	0.04	0.026666667
F01.PB101507	1.696666667	1.61	1.06	2.116666667	1.58	0.373333333	0.746666667	1.463333333
F01.PB101509	10.97	0.58	0.333333333	0.326666667	0.286666667	0.57	0.286666667	0.233333333
F01.PB101512	0.29	0.206666667	0.856666667	0.94	0.61	0.083333333	0	0.526666667
F01.PB101516	3.653333333	3.43	1.51	0.94	2.57	2.813333333	1.883333333	0.653333333
F01.PB101526	1.373333333	0.63	0.053333333	0.05	0.156666667	0.146666667	0.023333333	0.043333333
F01.PB101527	1.856666667	1.133333333	0.846666667	0.283333333	1.48	1.09	0.543333333	0.24
F01.PB101528	0.313333333	0.6	0.23	1.373333333	0	2.293333333	0.523333333	1.21
F01.PB101533	1.866666667	0.096666667	0.223333333	0.193333333	0.09	0.303333333	0	0
F01.PB101547	0.59	0.466666667	0.18	0.12	0.2	0.45	0.363333333	0.11
F01.PB10156	33.02666667	62.17333333	31.33	23.86	27.70666667	33.38666667	76.03333333	21.60333333
F01.PB101568	1.1	1.78	0.476666667	0.416666667	0.793333333	0.73	0.61	0.34
F01.PB10157	40.93	22.04	34.98	169.3566667	34.24666667	268.6	106.4133333	26.35666667
F01.PB101572	1.833333333	0.946666667	1.236666667	1.373333333	1.436666667	1.193333333	1.206666667	1.51
F01.PB101584	8.373333333	7.063333333	3.213333333	6.97	4.186666667	6.493333333	2.723333333	3.22
F01.PB101588	0.216666667	0.463333333	0.476666667	0.613333333	0.526666667	0.316666667	0.34	0.726666667
F01.PB101590	1.033333333	9.333333333	0.59	0.456666667	0.256666667	0.54	0.506666667	2.25
F01.PB101592	1.033333333	3.356666667	3.17	5.123333333	1.55	8.843333333	7.513333333	4.03
F01.PB101596	4.186666667	4.003333333	0.97	2.453333333	0	6.636666667	1.273333333	2.203333333
F01.PB1016	0.513333333	0	6.893333333	26.09666667	0	44.13333333	22.54	1.23
F01.PB10160	0.333333333	3.02	9.386666667	10.84666667	5.543333333	2.113333333	9.046666667	8.003333333
F01.PB101600	4.743333333	4.42	3.103333333	3.71	1.96	5.123333333	1.873333333	5.64
F01.PB101603	2.736666667	0.496666667	0.786666667	0.263333333	0.976666667	0.386666667	0.09	0.256666667
F01.PB101609	3.23	0.856666667	0	0	5.69	0.073333333	0	0
F01.PB101610	0.62	0.54	0.093333333	0.046666667	0.15	0.306666667	0.31	0.08
F01.PB101613	0.436666667	0.373333333	0.18	0.096666667	0.106666667	0.676666667	0.096666667	0.006666667
F01.PB101617	0.443333333	0.69	0.496666667	0	1.05	0.013333333	0	0
F01.PB101619	3.23	2.22	1.43	1.273333333	1.636666667	0.66	1.58	0.74
F01.PB101628	0.123333333	1.136666667	0.866666667	0.68	0.733333333	0.406666667	0	0.226666667
F01.PB10163	15.47333333	8.24	25.78333333	11.04666667	54.02333333	31.27	30.06666667	8.113333333
F01.PB101632	3.366666667	3.286666667	7.546666667	8.523333333	8.69	1.773333333	8.106666667	4.03
F01.PB101634	2.166666667	2.03	1.233333333	1.156666667	1.883333333	1.606666667	1.103333333	0.383333333
F01.PB101641	8.176666667	10.14666667	4.733333333	2.103333333	5.793333333	2.103333333	8.886666667	2.893333333
F01.PB101644	1.27	0.38	6.986666667	2.433333333	6.44	1.653333333	2.646666667	2.12
F01.PB101647	1.45	0.3	0.233333333	0.203333333	0.213333333	0.503333333	0.016666667	0.043333333
F01.PB101648	2.56	1.556666667	0.366666667	0.7	0.726666667	1.903333333	1.29	0.313333333
F01.PB101655	0.946666667	0.563333333	0.18	0.166666667	0.213333333	0.313333333	0.183333333	0.206666667
F01.PB101657	0.763333333	0.19	0.47	1.12	0.466666667	0.64	0.606666667	0.063333333
F01.PB101658	0.49	0.393333333	0.41	0.353333333	0.73	0.76	1.243333333	0.183333333
F01.PB10166	202.7666667	195.9966667	231.41	317.0266667	317.0366667	348.8633333	273.93	112.7866667
F01.PB101660	0.946666667	0.44	0.136666667	0.15	0.323333333	0.42	0.03	0.11
F01.PB101663	0.726666667	0.44	0.276666667	0.34	0.373333333	0.97	0.41	0.09
F01.PB101667	0.363333333	0.443333333	0.123333333	0.233333333	0.213333333	0.586666667	0.31	0.02
F01.PB101672	0	1.906666667	6.763333333	5.943333333	0.15	0.526666667	0.193333333	33.46
F01.PB101674	0.653333333	0.123333333	0.94	0	1.783333333	0.026666667	0.16	0.263333333
F01.PB101680	3.163333333	6.19	7.363333333	9.873333333	12.55	21.66333333	3.453333333	0.68
F01.PB101681	4.386666667	3.173333333	0.686666667	0	1.73	0.013333333	0.013333333	0
F01.PB101682	4.843333333	4.666666667	3.103333333	8.24	3.03	7.616666667	6.893333333	3.636666667
F01.PB101694	0.036666667	0.03	0.406666667	0.493333333	0.183333333	0.833333333	0.93	0.686666667
F01.PB101696	0.456666667	0.266666667	0.01	1.763333333	0	0	0	0.186666667
F01.PB101697	5.84	3.2	1.913333333	2.666666667	2.113333333	4.436666667	1.906666667	0.563333333
F01.PB101698	1.736666667	0.466666667	0.853333333	2.366666667	0.883333333	1.903333333	0.6	0.71
F01.PB101701	0.68	0.413333333	0.056666667	0.06	0.09	0.183333333	0.09	0.016666667
F01.PB101702	8.823333333	5.396666667	1.203333333	0.803333333	3.466666667	2.216666667	1.38	0.726666667
F01.PB101703	0.603333333	0.876666667	0.64	0.3	0.233333333	0.386666667	0.423333333	0.216666667
F01.PB101704	3.403333333	2.116666667	0.753333333	0.653333333	0.526666667	1.95	0.48	0.28
F01.PB101705	0.83	0.863333333	1.113333333	2.233333333	0.91	2.553333333	0.476666667	0.863333333
F01.PB101707	7.44	1.91	5.79	2.783333333	3.2	6.253333333	3.36	2.376666667
F01.PB101708	3.7	10.07	1.89	0	0	0.01	0.006666667	0
F01.PB101710	0	0	2.116666667	0.556666667	0	0.033333333	0	2.86
F01.PB10172	0.876666667	0.75	17.97	46.66	3.61	59.82666667	52.86	19.41666667
F01.PB101721	1.456666667	1.033333333	4.533333333	6.046666667	5.733333333	4.9	3.646666667	2.45
F01.PB10173	13.05	10.19	14.59333333	25.48666667	8.126666667	16.23666667	18.04333333	15.43333333
F01.PB101730	0.726666667	0.556666667	0.156666667	0.003333333	0.373333333	0.03	0.01	0.016666667
F01.PB101733	0.04	0.45	4.396666667	5.353333333	5.056666667	1.993333333	1.8	1.713333333
F01.PB101735	19.33333333	6.096666667	1.443333333	2.34	1.623333333	5.37	1.35	1.496666667
F01.PB101737	0.236666667	0.25	0.333333333	0.95	0.416666667	1.046666667	0.726666667	0.373333333
F01.PB101740	0.423333333	0.256666667	0.186666667	0.383333333	0.09	0.546666667	0.23	0.24
F01.PB101742	6.043333333	2.556666667	1.693333333	0.97	1.673333333	2.07	0.756666667	0.806666667
F01.PB101745	3.193333333	2.82	2.896666667	7.543333333	1.97	3.436666667	2.05	1.553333333
F01.PB101746	0.55	1.676666667	0.933333333	0.363333333	0.3	0.096666667	0.72	0.3
F01.PB101753	1.716666667	4.473333333	4.79	1.756666667	3.313333333	3.036666667	3.556666667	0.943333333
F01.PB101754	4.21	3.13	0.463333333	0.883333333	0.456666667	0.56	0.34	0.136666667
F01.PB101755	0.15	0.106666667	0.406666667	0.456666667	0.17	0.52	0.113333333	0.143333333
F01.PB101758	2.616666667	1.5	0.756666667	0.873333333	1.003333333	1.113333333	0.433333333	0.126666667
F01.PB101759	6.936666667	4.983333333	5.303333333	8.713333333	4.82	11.5	7.586666667	4.586666667
F01.PB10176	12.60333333	7.706666667	1.863333333	9.933333333	1.743333333	17.33	4.47	1.27
F01.PB101764	0.873333333	0.143333333	0.116666667	0.263333333	0.21	0.31	0.13	0.046666667
F01.PB101766	0.046666667	0.003333333	0.003333333	0.073333333	0.04	0.033333333	0	0.04
F01.PB101770	2.02	0.61	0.42	0.233333333	0.123333333	0.54	0.18	0.376666667
F01.PB10178	2.893333333	15.15666667	0.856666667	0.2	0.32	27.02333333	4.456666667	2.01
F01.PB101783	0.393333333	0.186666667	0.303333333	0.54	0.113333333	0.513333333	0.423333333	0.146666667
F01.PB101788	2.53	1.33	0.68	0.883333333	0.726666667	2	0.7	0.213333333
F01.PB101790	0	0	0.223333333	2.756666667	0	3.25	3.156666667	1.066666667
F01.PB101791	0.343333333	0.876666667	1.516666667	0.686666667	1	0.473333333	3.206666667	1.246666667
F01.PB101797	9.776666667	5.213333333	1.096666667	0.013333333	3.1	1.083333333	1.273333333	0.42
F01.PB10180	15.49666667	1.676666667	9.586666667	16.36	8.136666667	29.15	20.76333333	4.826666667
F01.PB101800	0.33	0.18	0.146666667	0.516666667	0.04	0.49	0.456666667	0.226666667
F01.PB101811	0.94	0.776666667	0.733333333	0.413333333	0.52	1.176666667	0.343333333	0.136666667
F01.PB101814	8.053333333	10.69333333	1.086666667	0.72	0.383333333	0.41	0.47	0.063333333
F01.PB101817	15.72333333	14.12666667	31.52	35.90666667	35.35333333	18.27	26.58666667	19.06666667
F01.PB10182	27.06666667	11.66333333	57.96	62.92	66.51	12.74666667	22.05333333	30.05666667
F01.PB101827	1.08	0.74	0.476666667	0.38	0.48	0.326666667	0.236666667	0.29
F01.PB101838	0.32	0.223333333	0.23	0.756666667	0.313333333	1.356666667	0.576666667	0.626666667
F01.PB10184	0.56	0.31	0.796666667	2.21	1.243333333	4.443333333	1.94	0.41
F01.PB101844	6.383333333	2.313333333	2.11	3.353333333	2.84	4.636666667	2.8	2.133333333
F01.PB101846	0.87	0.043333333	1.623333333	0.04	1.15	0.906666667	0.65	0.133333333
F01.PB101856	1.326666667	2.023333333	0.116666667	0.386666667	0.203333333	0.2	0.393333333	0.106666667
F01.PB101869	0.563333333	2.47	0.436666667	0.043333333	0.24	0.46	0.25	0.223333333
F01.PB10187	0.406666667	0.02	2.883333333	4.676666667	1.283333333	4.94	7.083333333	3.31
F01.PB101873	0.716666667	0.413333333	2.19	0.746666667	2.333333333	0.736666667	0.45	0.406666667
F01.PB101881	1.11	0.683333333	2.486666667	6.86	3.14	9.013333333	4.95	1.81
F01.PB101886	5.473333333	6.343333333	1.006666667	0.69	0.913333333	1.723333333	1.786666667	0.196666667
F01.PB101889	0	0.22	0.116666667	0.173333333	0	0	0.01	0.67
F01.PB10189	22.24	48.25333333	67.12666667	78.16	58.95666667	49.74333333	61.98666667	77.78
F01.PB101891	1.78	1.29	0.38	0.386666667	0.083333333	0.946666667	0.796666667	0.303333333
F01.PB101892	0.656666667	0.616666667	0	1.82	0	2.03	0.253333333	0.57
F01.PB101893	6.826666667	5.006666667	3.313333333	4.796666667	3.546666667	6.223333333	1.896666667	2.013333333
F01.PB101902	0.27	0.133333333	0.146666667	0.426666667	0.12	0.246666667	0.116666667	0.346666667
F01.PB101911	1.706666667	1.31	0.71	1.29	0.316666667	1.966666667	1.09	0.73
F01.PB101915	0.376666667	0.053333333	0.003333333	0.033333333	0	0.006666667	0.006666667	0.02
F01.PB101920	8.043333333	11.61333333	8.62	12.92333333	6.513333333	6.69	3.983333333	7.68
F01.PB101929	4.28	2.183333333	0	0.203333333	0.296666667	0.323333333	0	0.083333333
F01.PB101939	14.85333333	4.236666667	1.983333333	3.883333333	6.403333333	6.52	2.243333333	1.256666667
F01.PB101946	2.55	0.8	2.666666667	8.32	4.07	11.17333333	8.47	4.103333333
F01.PB101949	1.773333333	1.133333333	0.666666667	0.97	0.353333333	1.18	0.45	0.723333333
F01.PB10195	149.23	297.31	432.35	449.33	425.4266667	314.4166667	389.3766667	578.3533333
F01.PB101965	0.996666667	1.133333333	0.553333333	0.84	0.686666667	1.463333333	0.626666667	0.386666667
F01.PB101967	11.86333333	13.4	11.61	5.76	11.03666667	15.16	4.433333333	3.923333333
F01.PB10197	15.57	35.94	29.08	11.33	16.34666667	11.84	13.37333333	27.31
F01.PB101974	18.05666667	8.393333333	2.236666667	8.63	3.366666667	17.77333333	12.73666667	4.413333333
F01.PB101975	19.98666667	18.58	7.79	10.37333333	7.653333333	22.38	10.14	3.873333333
F01.PB101976	1.86	1.413333333	3.3	3.586666667	4.093333333	1.673333333	1.756666667	1.07
F01.PB101979	3.863333333	2.416666667	1.06	0.663333333	1.2	1.916666667	1.13	0.636666667
F01.PB10198	16.83	16.98333333	35.57	8.856666667	5.133333333	7.49	8.306666667	37.34333333
F01.PB101984	2.053333333	1.306666667	1.96	1.276666667	2.963333333	2.366666667	3.163333333	0.706666667
F01.PB101986	0	0	0	0	0.06	0	0	0
F01.PB101987	0.686666667	0.66	0.656666667	2.613333333	1.356666667	0.086666667	0.39	0.263333333
F01.PB10199	115.9333333	106.51	47.81333333	57.19666667	90.81666667	132.6633333	83.35	25.86666667
F01.PB101994	0.106666667	0.023333333	0.07	0.05	0.146666667	0.583333333	0.013333333	0
F01.PB102	2.77	32.24333333	11.41666667	0	7.75	1.78	3.453333333	3.123333333
F01.PB10200	12.40666667	1.976666667	9.566666667	9.086666667	23.79666667	32.84333333	7.046666667	1.796666667
F01.PB102011	0.453333333	0.016666667	0.81	2.173333333	1.733333333	4.15	3.143333333	1.48
F01.PB102014	0.3	0.886666667	0.17	0.23	0.043333333	0.113333333	0.216666667	0.01
F01.PB102017	1.596666667	2.956666667	2.31	2.073333333	1.266666667	3.163333333	3	1.493333333
F01.PB102030	5.743333333	2.993333333	1.436666667	1.23	1.41	2.013333333	1.64	0.68
F01.PB102037	0.48	0.56	0.753333333	0.213333333	1.433333333	1.17	0.603333333	0.04
F01.PB102038	0.81	2.346666667	1.3	2.316666667	2.26	3.16	1.21	0.886666667
F01.PB10204	0	1.08	47.98666667	27.44333333	1.613333333	3.576666667	2.63	135.3
F01.PB102044	48.05333333	23.64	11.04	0.093333333	37.18333333	0.08	0.04	0.006666667
F01.PB102052	0.7	0.463333333	0	0.01	0	0	0.056666667	0
F01.PB102058	0.96	0.493333333	1.956666667	6.85	3.91	4.606666667	2.283333333	1.356666667
F01.PB102061	1.353333333	1.606666667	1.51	0.906666667	1.573333333	0.94	0.426666667	1.803333333
F01.PB102064	0.14	0.34	0.793333333	0.11	2.86	0.463333333	0.473333333	0.086666667
F01.PB102069	0.7	0.686666667	1.4	1.893333333	1.023333333	0.71	2.02	0.626666667
F01.PB102072	0.286666667	0.173333333	2.223333333	6.08	0.38	5.613333333	2.75	2.24
F01.PB102074	3.3	2.173333333	0.6	0.83	0.693333333	2.343333333	1.15	0.47
F01.PB102080	0.593333333	0.66	0.143333333	0.203333333	0.23	0.26	0.063333333	0.11
F01.PB102082	1.13	2.726666667	2.11	2.656666667	1.693333333	0.88	2.4	1.25
F01.PB10209	137.5866667	14.32333333	67.32666667	186.02	214.58	503.45	38.34333333	0.286666667
F01.PB102090	14.01666667	7.17	3.37	0.996666667	1.976666667	4.386666667	2.823333333	1.4
F01.PB102096	1.906666667	1.143333333	0.83	3.553333333	0.376666667	5.366666667	3.63	2.196666667
F01.PB102098	0.326666667	0.726666667	1.15	0.306666667	1.513333333	0.423333333	0.246666667	0.056666667
F01.PB10210	3.883333333	1.663333333	0.87	1.626666667	0.75	6.09	0.306666667	0.063333333
F01.PB102100	1.9	0.746666667	0.403333333	0.636666667	0.4	0.576666667	0.34	0.37
F01.PB102101	4.083333333	2.75	0.526666667	0.006666667	0.443333333	0.08	0.13	0
F01.PB102105	0.643333333	0.593333333	1.03	0.633333333	0.56	1.043333333	0.676666667	0.186666667
F01.PB10211	0.313333333	6.596666667	7.25	6.22	2.09	0.746666667	2.096666667	21.19666667
F01.PB102118	0.763333333	0.89	0.32	0.73	0.31	0.106666667	0.496666667	0.406666667
F01.PB10212	1.726666667	1.576666667	32.52333333	93.8	1.756666667	293.0233333	112.7766667	7.946666667
F01.PB102121	0.66	0.983333333	1.27	1.143333333	1.083333333	0.76	0.37	0.906666667
F01.PB102122	3.5	1.103333333	0.496666667	0.193333333	0.606666667	1.21	0.123333333	0.126666667
F01.PB102124	1.476666667	2.483333333	1.023333333	0.013333333	1.766666667	0.463333333	0.69	0.093333333
F01.PB102126	0.016666667	0.663333333	0.083333333	0.23	0.043333333	0.683333333	3.923333333	0.466666667
F01.PB102128	0.37	0.523333333	0.266666667	0.133333333	0.146666667	0.083333333	0.093333333	0.083333333
F01.PB102129	0.036666667	0.763333333	1.41	0.913333333	1.42	0.306666667	1.403333333	1.143333333
F01.PB102131	0.746666667	0.673333333	0.836666667	0.456666667	1.496666667	0.393333333	0.333333333	0.066666667
F01.PB102138	1.523333333	1.68	0	0	0	0	0.036666667	0.08
F01.PB102139	3.72	2.773333333	2.233333333	1.513333333	1.77	3.12	1.82	2.58
F01.PB102154	8.51	7.51	2.013333333	0.22	3.49	3.316666667	2.926666667	0.466666667
F01.PB102164	0	9.39	7	0.026666667	0.75	0	0.03	0
F01.PB102173	0.713333333	0.6	0.176666667	0.323333333	0.72	0.203333333	0.2	0.66
F01.PB102175	3.723333333	5.083333333	17.39333333	36.5	27.11	11.74333333	10.72333333	6.53
F01.PB102186	15.51	13.09	2.233333333	1.586666667	2.443333333	5.143333333	3.766666667	1.66
F01.PB102192	2.583333333	0.396666667	2.816666667	0.523333333	1.846666667	0.676666667	0.266666667	0.523333333
F01.PB10220	2.77	9.263333333	15.24333333	42.09	0.323333333	39.76666667	29.31333333	25.19666667
F01.PB102200	5.523333333	4.106666667	8.23	10.59	9.81	10.04	7.716666667	5.69
F01.PB102202	1.163333333	6.356666667	1.193333333	0.17	0.583333333	1.883333333	0.363333333	0.033333333
F01.PB102205	16	14.41333333	13.39333333	14.26333333	4.98	12.01666667	42.62666667	14.01333333
F01.PB102206	8.126666667	4.093333333	1.99	0.616666667	3.27	2.22	1.906666667	1.1
F01.PB102207	0.686666667	0.406666667	0.08	0.153333333	0.06	0.313333333	0.17	0.03
F01.PB102209	2.05	1.243333333	0.58	0.59	0.61	0.38	0.466666667	0.323333333
F01.PB102211	0.23	0.366666667	0.216666667	0.386666667	0.15	0.17	0.096666667	0.08
F01.PB102214	0.11	0.07	0.506666667	3.436666667	0.08	2.086666667	0.193333333	1.026666667
F01.PB102216	0.546666667	0.593333333	0.14	0.156666667	0.103333333	0.676666667	0.393333333	0.27
F01.PB102218	5	2.323333333	0.796666667	0.133333333	1.443333333	0.143333333	0.06	0.023333333
F01.PB102227	1.056666667	1.68	2.07	2.82	2.246666667	4.943333333	3.496666667	1.586666667
F01.PB10223	5.563333333	9.733333333	23.09	26.77333333	19.3	1.776666667	51.45333333	38.26333333
F01.PB102233	2.74	1.103333333	0.11	0.05	0.453333333	0.046666667	0.04	0.016666667
F01.PB102235	0.356666667	0.043333333	0.076666667	0.06	0.053333333	0.063333333	0.063333333	0.056666667
F01.PB102238	0.983333333	0.32	0.24	0.02	0.23	0.69	0.3	0.06
F01.PB102241	0.213333333	1.853333333	2.27	6.473333333	2.893333333	7.773333333	6.793333333	4.33
F01.PB102243	0.243333333	0.376666667	1.196666667	0.103333333	0.113333333	0.253333333	0.883333333	0.1
F01.PB102246	2.096666667	3.426666667	3.726666667	4.316666667	3.853333333	4.82	3.67	3.223333333
F01.PB102247	1.636666667	0.836666667	2.813333333	1.456666667	2.53	4.403333333	4.07	0.99
F01.PB102254	0.953333333	0.8	0.183333333	0.286666667	0.083333333	0.92	0.456666667	0.33
F01.PB102256	0.9	0.71	0.796666667	0.916666667	0.593333333	0.413333333	0.8	0.51
F01.PB102259	0.55	0.603333333	0.22	0.03	0.006666667	0.17	0.206666667	0.05
F01.PB102261	2.453333333	0	0.013333333	0.06	0.083333333	0	0.026666667	0.023333333
F01.PB102267	9.473333333	10.72333333	8.55	7.9	7.026666667	9.683333333	5.903333333	8.903333333
F01.PB102269	0.196666667	2.05	0.08	0.06	0.02	0.053333333	0.033333333	0.253333333
F01.PB10227	4.363333333	3.526666667	3.556666667	8.296666667	1.943333333	16.33	16.74333333	5.183333333
F01.PB102281	1.68	2.093333333	0.893333333	0.453333333	0.686666667	0.483333333	0.563333333	0.546666667
F01.PB102286	0.793333333	1.28	0.063333333	0.063333333	0.046666667	0	0.09	0
F01.PB102287	1.356666667	0.4	0.293333333	0.43	0.23	0.263333333	0.19	0.283333333
F01.PB102292	0.413333333	0.406666667	0.06	0.003333333	0.053333333	0.01	0.006666667	0
F01.PB102295	0.503333333	0.49	0.306666667	0.403333333	0.543333333	0.646666667	0.476666667	0.13
F01.PB102296	0.303333333	0.193333333	0.1	0.693333333	0.14	0.576666667	0.303333333	0.653333333
F01.PB102302	2.026666667	2.833333333	2.203333333	1.703333333	1.843333333	1.613333333	1.1	0.57
F01.PB102305	0.98	1.743333333	1.28	1	1.1	3.25	1.23	0.303333333
F01.PB102310	0.383333333	0.486666667	0.113333333	0.12	0.086666667	0.26	0.093333333	0.03
F01.PB102314	0.403333333	0.98	0.28	0.15	0.39	0.993333333	0.293333333	0.01
F01.PB102315	0.346666667	0.48	0.313333333	0.23	0.3	0.133333333	0.07	0.526666667
F01.PB102316	1.026666667	0.533333333	0	0.086666667	0.12	0.113333333	0.056666667	0.016666667
F01.PB10232	8.906666667	16.06666667	8.536666667	24.72666667	12.01333333	13.44	10.77	18.94666667
F01.PB102326	4.586666667	3.843333333	1.026666667	0.323333333	1.676666667	1.77	1.993333333	0.963333333
F01.PB10233	53.97	29.03333333	15.25333333	22.35333333	23.15333333	45.84	11.12	5.66
F01.PB102333	0.533333333	44.24	1.54	0.373333333	0.45	0	0.06	5.866666667
F01.PB102338	0.25	0.366666667	0.273333333	0.283333333	0.323333333	0.393333333	0.1	0.13
F01.PB102342	11.43	7.946666667	5.09	9.12	3.73	5.793333333	2.586666667	4.313333333
F01.PB102345	0.08	0.113333333	0.486666667	0.726666667	0.376666667	0.953333333	0.336666667	0.223333333
F01.PB102346	0.046666667	1.136666667	0.316666667	3.31	0.246666667	0	0	1.343333333
F01.PB10235	7.63	7.6	3.766666667	7.933333333	1.486666667	16.28	24.39666667	7.696666667
F01.PB102357	0.736666667	1.12	1.523333333	1.56	1.876666667	1.443333333	0.996666667	0.703333333
F01.PB10236	29.5	15.03	8.176666667	1.623333333	10.91666667	6.66	1.85	0.453333333
F01.PB102362	8.88	3.123333333	1.356666667	1.45	1.57	3.876666667	1.77	1.173333333
F01.PB102363	4.153333333	4.073333333	1.466666667	0.156666667	1.053333333	2.28	1.153333333	0.2
F01.PB102365	1.453333333	0.2	0.01	0	0.206666667	1.993333333	0.276666667	0
F01.PB102369	4	0.416666667	0.246666667	0.716666667	0.45	0.953333333	2.07	0.163333333
F01.PB10237	25.92	55.35	48.49666667	30.64666667	53.70333333	38.49	47.24333333	31.47666667
F01.PB102371	1.52	0.68	0.473333333	0.23	0.383333333	0.353333333	0.28	0.1
F01.PB102372	4.793333333	1.763333333	1.726666667	6.736666667	0.943333333	4.606666667	3.406666667	2.113333333
F01.PB102373	16.85	6.976666667	13.29666667	26.93666667	18.66666667	14.50666667	9.31	7.636666667
F01.PB102376	4.456666667	1.866666667	28.18333333	43.81666667	39.24666667	47.43333333	27.81666667	25.47333333
F01.PB102377	3.78	1.393333333	1.52	2.136666667	0.623333333	3.383333333	1.33	0.696666667
F01.PB102379	1.996666667	1.19	0.53	0.353333333	0.87	0.86	0.603333333	0.176666667
F01.PB102380	0	0.36	0.563333333	0	1.49	1.14	1.613333333	0.396666667
F01.PB102387	0	0	2.276666667	1.03	0.01	0.146666667	0.123333333	7.516666667
F01.PB102388	0.663333333	0.736666667	0.4	0.22	0.166666667	0.663333333	0.66	0.136666667
F01.PB102389	0.65	0.416666667	0.083333333	0.173333333	0.253333333	0.456666667	0.216666667	0.113333333
F01.PB102395	25.73666667	19.64	3.26	0.43	3.643333333	0.58	1.45	0.756666667
F01.PB102397	1.903333333	0.886666667	1.506666667	3.876666667	2.47	3.913333333	1.69	1.006666667
F01.PB102398	0.916666667	0.223333333	0.023333333	0.133333333	0.05	0.106666667	0.096666667	0.016666667
F01.PB102404	12.33666667	17.92333333	6.676666667	6.76	8.583333333	8.85	8.296666667	5.573333333
F01.PB102407	2.35	7.21	31.57666667	0.08	41.34	4.793333333	8.483333333	1.046666667
F01.PB102408	0.046666667	0.073333333	0.3	0.65	0.48	0.983333333	0.86	0.443333333
F01.PB102409	0.566666667	0.483333333	0.156666667	0.706666667	0.243333333	0.406666667	0.286666667	0.043333333
F01.PB102410	0.95	0.593333333	0.763333333	2.126666667	0.61	3.133333333	1.353333333	0.78
F01.PB102418	3.45	2.783333333	1.426666667	0.226666667	1.59	1.673333333	1.18	0.05
F01.PB102421	2.12	1.446666667	1.773333333	0.643333333	0.723333333	0.7	0.693333333	1.836666667
F01.PB102423	0.173333333	0.146666667	0.19	0.44	0.196666667	0.26	0.07	0.173333333
F01.PB102432	0.443333333	5.586666667	24.55333333	11.44	2.083333333	6.216666667	3.86	17.42
F01.PB102433	1.466666667	2.74	0.8	1.12	2.203333333	2.803333333	1.916666667	0.446666667
F01.PB102445	0.623333333	1.553333333	1.193333333	1.966666667	1.736666667	2.193333333	2.066666667	0.896666667
F01.PB10245	5.686666667	4.786666667	13.56666667	0	26.32333333	7.553333333	14.12333333	1.6
F01.PB102450	3.906666667	2.756666667	2.526666667	3.63	3.316666667	3.436666667	1.38	2.3
F01.PB102459	2.756666667	2.28	1.07	1.07	1.676666667	8.066666667	2.333333333	0.513333333
F01.PB102462	2.286666667	2.893333333	2.58	0.536666667	3.26	0.883333333	0.93	0.226666667
F01.PB102463	0.35	0.286666667	0.096666667	0.103333333	0.116666667	0.113333333	0.073333333	0.053333333
F01.PB102468	0.766666667	0.64	0.326666667	1.183333333	0.653333333	1.443333333	0.416666667	0.493333333
F01.PB10247	22.5	33.70666667	11.28333333	7.513333333	9.77	31.94666667	17.30666667	2.7
F01.PB102471	1.07	0.546666667	0.69	1.213333333	0.606666667	0.486666667	0.3	1.333333333
F01.PB102493	0.963333333	1.483333333	2.9	3.033333333	2.7	1.906666667	0.886666667	1.516666667
F01.PB1025	1.726666667	3.68	4.783333333	0.396666667	0.673333333	1.143333333	0.71	6.693333333
F01.PB102500	1.966666667	30.71666667	69.18333333	38.56333333	12.39333333	4.066666667	2.86	187.41
F01.PB102504	1.676666667	2.356666667	0.686666667	0.203333333	0.626666667	0.766666667	0.583333333	0.146666667
F01.PB102506	0.44	0.963333333	1.016666667	2.49	1.12	1.29	1.336666667	0.916666667
F01.PB102507	5.706666667	12.80333333	0.753333333	0	0	0	0	0
F01.PB102512	6.033333333	6.316666667	4.683333333	7.686666667	4.393333333	6.396666667	3.923333333	3.38
F01.PB102515	0.786666667	1.61	1.103333333	0.146666667	3.126666667	0.23	0.83	1.4
F01.PB10252	0.04	0.186666667	4.776666667	13.62	0.57	18.39333333	25.67666667	9.52
F01.PB102524	0.42	0.26	0.09	0.963333333	0.186666667	0.353333333	0.29	0.77
F01.PB102527	0.26	0.25	0.533333333	1.073333333	0.716666667	0.626666667	0.333333333	0.393333333
F01.PB102531	1.74	1.066666667	0.17	0.153333333	0.11	0.306666667	0.293333333	0.146666667
F01.PB102541	14.21333333	11.87	15.36333333	20.62	21.03666667	20.89333333	17.26333333	8.343333333
F01.PB102545	1.496666667	0	3.41	0	3.296666667	1.436666667	1.433333333	0.49
F01.PB102547	0.32	0.086666667	0.27	0.303333333	0.21	0.343333333	0.243333333	0
F01.PB102548	1.046666667	0.496666667	0.246666667	0.243333333	0.353333333	0.496666667	0.163333333	0.056666667
F01.PB10255	0.126666667	0.5	1.676666667	4.333333333	1.38	5.433333333	7.923333333	3.453333333
F01.PB102558	1.14	1.473333333	1.436666667	1.143333333	1.02	0.07	2.396666667	1.303333333
F01.PB102567	7.783333333	4.84	7.96	10.55333333	8.463333333	9.46	7.816666667	4.83
F01.PB10257	52.99	25.04	0	0.04	7.22	0.076666667	0.013333333	0.036666667
F01.PB102579	0.763333333	0.476666667	0	0.02	0.156666667	0.303333333	0.13	0.133333333
F01.PB102596	10.05666667	10.37666667	2.213333333	3.19	2.443333333	4.393333333	2.846666667	2.023333333
F01.PB10260	5.6	25.98666667	7.76	12.93	13.16333333	32.26	24.09333333	7.71
F01.PB102601	0.433333333	0.303333333	0.94	0.396666667	0.436666667	1.07	0.963333333	0.173333333
F01.PB102602	0.416666667	1.736666667	1.523333333	2.343333333	0.26	2.613333333	2.603333333	1.086666667
F01.PB102611	3.303333333	3.97	1.396666667	1.523333333	0.63	2.586666667	2.52	1.04
F01.PB102619	0.843333333	0.943333333	0.663333333	1.176666667	0.326666667	2.056666667	1.246666667	0.133333333
F01.PB10262	1.68	10.76666667	13.14	19.07	3.323333333	24.03666667	30.90333333	15.94
F01.PB102625	0.116666667	0.056666667	0.016666667	0.013333333	0	0.02	0	0
F01.PB102637	1.45	0.446666667	1.563333333	1	3.766666667	1.603333333	1.79	0.65
F01.PB10264	194.3433333	80.95666667	24.01	73.17333333	33.54666667	152.4766667	13.50666667	1.43
F01.PB102640	0.44	0.3	0.243333333	0.68	0.45	0.94	0.736666667	0.08
F01.PB102641	1.54	0.406666667	0.103333333	0	0.01	0.01	0	0.016666667
F01.PB102646	1.183333333	1.956666667	0.43	0	0.506666667	0.516666667	0.706666667	0.12
F01.PB102648	37.66	38.73333333	4.063333333	0.233333333	14.02666667	0.053333333	0.146666667	0.086666667
F01.PB102655	0.496666667	0.316666667	0.256666667	0.02	0.15	0.133333333	0.013333333	0.043333333
F01.PB102659	1.813333333	1.16	0.716666667	0.866666667	0.64	1.546666667	0.666666667	0.306666667
F01.PB10266	0.503333333	0.416666667	0.433333333	0.136666667	2.25	0.163333333	0.04	0.073333333
F01.PB102663	1.5	1.63	2.876666667	1.236666667	3.413333333	1.58	0.67	0.706666667
F01.PB102667	1.033333333	3.836666667	0.303333333	0.133333333	0.926666667	0.093333333	0.146666667	0.13
F01.PB102668	1.186666667	4.46	1.63	1.61	1.263333333	2.26	2.206666667	1.766666667
F01.PB102669	0.29	0.35	0.656666667	0.38	0.69	0.36	0.296666667	0.136666667
F01.PB102671	0.156666667	0.866666667	0.72	0.253333333	0.536666667	0.353333333	0.223333333	0.146666667
F01.PB102672	1.186666667	0.25	0.073333333	0.093333333	0.016666667	0.013333333	0.036666667	0.143333333
F01.PB102677	5.586666667	16.16333333	27.68666667	25.23	23.04	30.35666667	26.60666667	9.326666667
F01.PB102679	0.393333333	1.373333333	0.263333333	0	0	0.026666667	0.006666667	0.006666667
F01.PB102684	0.216666667	0.03	3.976666667	12.63	4.893333333	4.64	3.51	4.293333333
F01.PB102693	0.51	0.35	0.93	0.816666667	0.66	0.686666667	0.32	0.273333333
F01.PB102698	14.55333333	8.143333333	4.623333333	9.803333333	3.313333333	6.106666667	2.82	3.25
F01.PB102708	4.17	3.57	1.333333333	0.653333333	0.923333333	1.986666667	1.24	0.63
F01.PB10271	60.74	46.87333333	51.13333333	56.64666667	70.40666667	102.47	80.69	32.18
F01.PB102715	0.923333333	0.54	0.54	1.13	0.693333333	1.55	0.606666667	0.593333333
F01.PB102718	0.126666667	0	0.03	0.143333333	0.056666667	0.52	0.07	0
F01.PB102725	2.826666667	1.19	0.786666667	0.526666667	0.543333333	0.483333333	0.363333333	0.723333333
F01.PB102726	2.293333333	1.276666667	0.426666667	0.603333333	0.396666667	1.963333333	0.523333333	0.186666667
F01.PB10273	3.37	2.863333333	17.63333333	20.26333333	22.34333333	14.42333333	18.90333333	12.49
F01.PB102731	0.706666667	0.206666667	0.153333333	0.306666667	0.2	0.69	0.14	0.026666667
F01.PB102745	0.213333333	0.083333333	0.453333333	1.736666667	0.126666667	3.59	1.533333333	1.313333333
F01.PB102754	0.21	0.513333333	13.8	49.23	0.413333333	17.02666667	47.98666667	18.72
F01.PB102756	0.29	1.126666667	0.886666667	1.8	0.336666667	1.55	1.33	0.896666667
F01.PB10277	12.94333333	12.51333333	11.76666667	11.48	18.62666667	29.14666667	16.05	4.613333333
F01.PB102776	0.083333333	0.016666667	0.83	2.476666667	0	3.92	3.733333333	1.953333333
F01.PB10278	8.966666667	5.723333333	0.633333333	0	1.343333333	0.453333333	0	0
F01.PB102791	1.176666667	1.753333333	1.236666667	1.87	1.37	4.876666667	2.116666667	0.296666667
F01.PB102793	0.466666667	0.24	0.183333333	0.02	0.23	0.156666667	0.186666667	0.05
F01.PB102802	3.853333333	2.896666667	0.513333333	0.043333333	1.44	0	0	0.02
F01.PB102808	0.133333333	0.096666667	1.173333333	4.093333333	0.18	2.716666667	2.023333333	1.553333333
F01.PB102817	0.42	0.036666667	0.646666667	0.013333333	1.356666667	0.576666667	0.756666667	0.19
F01.PB102818	0.23	0.28	0.08	0.04	0.096666667	0.173333333	0.133333333	0.063333333
F01.PB102819	0.04	0.136666667	0.066666667	0.446666667	0.06	0.403333333	0.216666667	0.176666667
F01.PB102825	0.59	0.49	0.19	0.113333333	0.093333333	0.313333333	0.223333333	0.05
F01.PB102827	3.273333333	1.723333333	0.77	0.8	0.9	2.61	0.786666667	0.846666667
F01.PB102828	0.47	1.296666667	3.186666667	1.89	0.173333333	0.54	0.263333333	8.433333333
F01.PB10283	28.73333333	11.82333333	1.2	6.933333333	0.143333333	12.72	20.33	3.63
F01.PB102831	0	0	0	0.543333333	1.673333333	0	0	0
F01.PB102834	0.146666667	0.3	0.553333333	1.536666667	1.25	0.036666667	0.17	0.383333333
F01.PB102839	0.62	0.01	0.22	0.103333333	0	0	0	0.213333333
F01.PB102840	2.68	1.816666667	0.986666667	1.143333333	0.683333333	1.653333333	0.653333333	0.443333333
F01.PB102841	0.223333333	1.116666667	0.493333333	0.503333333	1.133333333	0.28	0.683333333	0.353333333
F01.PB102848	1.646666667	1.176666667	0.926666667	1.643333333	1.493333333	2.253333333	0.766666667	0.796666667
F01.PB10285	22.83333333	17.68666667	24.66	23.17666667	20.40666667	26.35333333	18.02	28.48
F01.PB102850	2.53	1.406666667	0.98	0.226666667	0.51	0.143333333	0.053333333	0.026666667
F01.PB102853	1.863333333	2.796666667	0.483333333	0.053333333	0.463333333	0.066666667	0.303333333	0.04
F01.PB102854	0.296666667	0.136666667	0	0	0.183333333	0.066666667	0	0.143333333
F01.PB102864	14.16	6.333333333	13.15333333	17.19666667	14.34	19.43	19.47333333	9.97
F01.PB10287	26.77333333	7.35	17.32	17.62666667	14.7	8.903333333	10.69333333	5.14
F01.PB102877	9.763333333	6.73	0.796666667	1.083333333	0.486666667	3.92	0.766666667	0.453333333
F01.PB102882	4.506666667	2.37	1.383333333	0.876666667	2.95	3.97	1.663333333	0.49
F01.PB102883	0.22	0	0.06	0.573333333	0.076666667	0.15	0.176666667	0.06
F01.PB102884	1.45	0.986666667	0.346666667	0.243333333	0.273333333	0.836666667	0.103333333	0.1
F01.PB10289	38.78	46.32333333	42.14666667	43.05333333	55.63666667	68.78	74.89	31.60333333
F01.PB102895	0.326666667	0.346666667	0.36	0.293333333	0.323333333	0.783333333	0.903333333	0.19
F01.PB102896	2.1	1.63	0.666666667	0.24	0.573333333	0.66	0.78	0.706666667
F01.PB10290	3.966666667	1.776666667	1.16	0.643333333	1.636666667	0.23	0.136666667	0.226666667
F01.PB102901	0.61	0.283333333	0.146666667	0.046666667	0.066666667	0.536666667	0.176666667	0.093333333
F01.PB102903	7.436666667	40.81666667	40.38333333	51.77	19.65333333	66.68	53.17	24.75333333
F01.PB102907	9.496666667	3.643333333	15.02666667	13.38666667	7.643333333	3.216666667	23.17666667	14.47666667
F01.PB102915	0.173333333	0.1	0.443333333	1.24	0.033333333	1.353333333	0.706666667	1.066666667
F01.PB102923	1.613333333	0.556666667	0.243333333	0.193333333	0.29	0.39	0.143333333	0.036666667
F01.PB102924	3.096666667	2.853333333	1.586666667	0.016666667	1.73	0.2	0.076666667	0.243333333
F01.PB102926	1.373333333	0.57	1.036666667	1.213333333	1.053333333	1.13	0.846666667	0.59
F01.PB102927	4.193333333	0	1.533333333	4.216666667	2.693333333	5.053333333	2.606666667	3.79
F01.PB102930	0.916666667	0.31	0.566666667	0.466666667	0.276666667	0.843333333	0.173333333	0.03
F01.PB102932	1.403333333	1.376666667	0.386666667	0	0.686666667	0	0.03	0.006666667
F01.PB102943	1.473333333	1.163333333	0.756666667	0.11	0.876666667	0.443333333	0.226666667	0.17
F01.PB102944	0.02	3.193333333	0.473333333	0.023333333	0.016666667	0.013333333	0	0.94
F01.PB102947	1.62	0.97	0.313333333	0.546666667	0.416666667	1.173333333	0.25	0.223333333
F01.PB102952	12.6	1.066666667	0.72	0.6	0.926666667	1.153333333	0.176666667	0.246666667
F01.PB102960	0.156666667	0.346666667	0.256666667	0.34	0.303333333	0.453333333	0.16	0.146666667
F01.PB102969	12.35333333	14.56333333	13.3	21.41333333	9.443333333	21.56333333	13.09	7.603333333
F01.PB102971	0.453333333	1.09	0.263333333	0.556666667	0.506666667	0.37	0.343333333	0.213333333
F01.PB102972	0.563333333	0.5	0.243333333	0.176666667	0.05	0.226666667	0.29	0.383333333
F01.PB102973	0.363333333	0.063333333	0	0.936666667	0.41	0.503333333	0.093333333	0.273333333
F01.PB102978	1.813333333	0.886666667	2.87	6.113333333	1.236666667	4.746666667	1.583333333	0.913333333
F01.PB102981	2.696666667	2.016666667	0.933333333	0.013333333	1.48	0.823333333	1.06	0.163333333
F01.PB102997	0.55	0	0.376666667	0.473333333	0.32	0.876666667	0.836666667	0.566666667
F01.PB102998	1.373333333	0.513333333	0.24	0.213333333	0.356666667	0.47	0.256666667	0.106666667
F01.PB103	0.35	0.533333333	12.71	21.00666667	13.25333333	3.026666667	14.24666667	2.506666667
F01.PB1030	1.586666667	6.006666667	1.94	4.993333333	2.883333333	7.236666667	6.236666667	10.47
F01.PB103000	1.293333333	3.97	0.833333333	0	0.81	0.606666667	0.163333333	0
F01.PB103002	0.396666667	0.03	0.34	0.846666667	0.866666667	0.13	0.183333333	0.093333333
F01.PB103003	0.916666667	0.503333333	0.346666667	0.323333333	0.44	1.226666667	0.173333333	0.303333333
F01.PB103008	0.103333333	0.383333333	0.53	1.056666667	0.616666667	0.586666667	0.983333333	0.45
F01.PB103013	14.45	3.083333333	0.826666667	0.82	0.86	1.816666667	2.536666667	0.253333333
F01.PB103019	44.81333333	24.08666667	35.28	0.056666667	65.02666667	25.62	27.15666667	4.55
F01.PB10302	13.86666667	14.6	18.22666667	14.35	15.92	15.22666667	11.65333333	17.35666667
F01.PB103021	0.283333333	0.136666667	0.246666667	0.21	0.273333333	0.06	0.07	0.203333333
F01.PB103023	2.123333333	1.33	1.15	0.446666667	0.26	1.24	0.25	0.626666667
F01.PB103035	8.613333333	4.423333333	0.123333333	0.08	0.106666667	0.416666667	0.083333333	0.093333333
F01.PB103037	1.23	1.55	0.683333333	1.816666667	0.51	2.096666667	0.843333333	0.76
F01.PB103048	0.38	0	6.17	14.55333333	5.276666667	10.31666667	10.77666667	5.533333333
F01.PB10305	42.43666667	2.03	1.66	7.896666667	8.05	3.233333333	1.326666667	2.96
F01.PB103059	1.5	1.403333333	0.586666667	0.286666667	0.716666667	0.823333333	1.486666667	0.42
F01.PB103061	13.21333333	9.323333333	8.076666667	9.7	9.99	11.20333333	5.696666667	4.73
F01.PB103065	1.043333333	0.723333333	12.6	29.85333333	18.36666667	5.01	10.94666667	12.59333333
F01.PB103068	2.376666667	2.143333333	1.076666667	2.78	0.23	3.366666667	2.066666667	1.413333333
F01.PB103069	0.336666667	0.31	1.123333333	2.373333333	1.896666667	0.913333333	1.066666667	0.65
F01.PB10307	6.05	0.693333333	27.26333333	26.18	14.8	36.39	30.56666667	12.39333333
F01.PB103076	0.643333333	0.166666667	0.053333333	0.056666667	0.066666667	0.066666667	0.066666667	0.093333333
F01.PB103077	0	0	0	0.67	1.903333333	0	0	0
F01.PB103080	3.406666667	4.303333333	1.366666667	1.103333333	1.69	1.836666667	1.79	1.37
F01.PB103091	1.24	0.873333333	0.073333333	0.243333333	0.186666667	0.613333333	0.093333333	0.193333333
F01.PB10310	13.82666667	28.13333333	26.05	21.21666667	20.89	23.4	23.1	29.43333333
F01.PB103101	3.766666667	0.126666667	0.116666667	4.896666667	0.596666667	0.066666667	0.486666667	0.183333333
F01.PB103103	2.153333333	0.753333333	0.803333333	1.316666667	0.113333333	1.503333333	0.843333333	0.636666667
F01.PB103105	0.27	0.123333333	0.116666667	0.016666667	0.046666667	0.033333333	0	0.256666667
F01.PB10311	28.12666667	34.77666667	29.28666667	21.27333333	39.74333333	35.42333333	49.13	18.30666667
F01.PB10312	0.986666667	4.443333333	16.88666667	29.58333333	13.28333333	7.776666667	14.23	49.46333333
F01.PB103122	1.21	0.883333333	1.086666667	0.71	0.436666667	1.213333333	1.263333333	0.316666667
F01.PB103124	1.57	1.053333333	2.243333333	3.046666667	2.63	0.066666667	1.396666667	2.036666667
F01.PB10313	324.9966667	471.08	304.5933333	355.64	249.37	478.9966667	675.5	655.0466667
F01.PB103130	0.25	0.616666667	0.056666667	0.206666667	0.033333333	0.236666667	0.136666667	0.116666667
F01.PB103132	1.453333333	0.47	0.36	0.803333333	0.843333333	2.143333333	0.81	0.273333333
F01.PB103133	0.883333333	0.376666667	0.183333333	0.133333333	0.223333333	0.286666667	0.133333333	0.08
F01.PB103138	0.056666667	0.023333333	1.013333333	4.533333333	1.236666667	0.033333333	0.526666667	1.526666667
F01.PB103139	0.543333333	0.483333333	1.763333333	3.126666667	0.72	2.736666667	1.263333333	1.236666667
F01.PB10314	15.26666667	88.86666667	13.61666667	0.07	0.1	30.21333333	63.29666667	9.436666667
F01.PB103141	4.306666667	2.733333333	2.183333333	0.74	2.666666667	0.886666667	2.65	0.62
F01.PB103143	0.066666667	0.006666667	0.103333333	0.216666667	0.143333333	0.406666667	0.036666667	0.083333333
F01.PB103144	7.933333333	4.003333333	4.37	4.913333333	26.83666667	7.143333333	17.80666667	2.72
F01.PB103149	0.8	0.496666667	0.616666667	0.106666667	0.063333333	0.126666667	0.063333333	0.826666667
F01.PB10315	15.63	18.93	20.36	37.39666667	21.55	21.85333333	26.39666667	17.14
F01.PB103151	1.113333333	0.426666667	0.033333333	0.286666667	0.406666667	0.29	0.043333333	0.093333333
F01.PB103159	0.003333333	0	0.33	1.97	0.303333333	3.916666667	4.026666667	1.97
F01.PB10316	45.02666667	96.81333333	59.57666667	2.643333333	62.49	49.88333333	47.03333333	7.126666667
F01.PB103167	0.136666667	0.353333333	0.286666667	1.126666667	0.51	0.046666667	0.016666667	0.363333333
F01.PB103169	0.06	0.333333333	0.096666667	0.21	0.18	0.166666667	0	0
F01.PB10317	40.09666667	50.32	2.33	20.85333333	0.896666667	49.97	45.28666667	19.07333333
F01.PB103171	10.21333333	2.763333333	1.346666667	2.1	3.683333333	2.01	0.47	0.903333333
F01.PB103172	0.856666667	0.02	1.683333333	0.896666667	3.13	0.01	0.11	0.08
F01.PB103174	2.353333333	2.99	3.106666667	0.286666667	3.326666667	0.296666667	0.176666667	0.19
F01.PB103177	6.383333333	6.793333333	2.666666667	1.316666667	0.906666667	2.313333333	8.24	1.886666667
F01.PB10318	20.32666667	32.83666667	53.36333333	72.68666667	36.10333333	63.10333333	81.82	68.94333333
F01.PB103183	0.233333333	0.776666667	0.046666667	0.05	0.056666667	0.106666667	0.063333333	0.073333333
F01.PB103184	1.12	1.713333333	0.233333333	0.436666667	0.483333333	0.78	0.403333333	0.5
F01.PB103185	0.236666667	0.49	0.513333333	1.44	0.666666667	0.583333333	0.21	0.08
F01.PB103190	1.06	0.146666667	0.543333333	2.156666667	0.776666667	0.34	0.45	0.896666667
F01.PB103195	0.653333333	0.726666667	0.146666667	0.233333333	0.226666667	0.65	0.236666667	0.1
F01.PB103203	0.98	0.256666667	0.063333333	0.28	0.103333333	1.24	0.28	0.093333333
F01.PB103207	9.776666667	16.23333333	5.353333333	1.053333333	4.456666667	2.5	3.163333333	1.196666667
F01.PB103208	0.116666667	0.976666667	0.216666667	0.166666667	0.186666667	1.236666667	0.823333333	0.506666667
F01.PB10321	8.68	0.48	7.333333333	7.846666667	7.056666667	16.12666667	6.946666667	2.053333333
F01.PB103217	0.146666667	0.113333333	0.1	0.05	0.083333333	0.086666667	0.073333333	0.013333333
F01.PB103219	4.57	5.55	1.736666667	0.776666667	0.716666667	0.773333333	1.296666667	0.85
F01.PB103222	1.52	0.793333333	0.99	1.263333333	0.543333333	1.623333333	1.05	0.633333333
F01.PB103226	3.83	3.156666667	3.403333333	6.646666667	3.62	6.13	3.963333333	3.03
F01.PB10323	243.97	364.9266667	176.0533333	0.46	270.1366667	96.11666667	103.6066667	32.39
F01.PB103234	0.02	0.276666667	0.47	0.086666667	0.02	0.006666667	0.01	0.75
F01.PB10324	12.12666667	33.16666667	103.9666667	149.9333333	112.1766667	108.5533333	81.63333333	108.0466667
F01.PB103251	1.176666667	7.29	0.683333333	0.086666667	0	0	0	0
F01.PB103254	0.183333333	0.873333333	1.616666667	1	2.763333333	1.87	2.113333333	0.823333333
F01.PB103259	3.066666667	2.72	4.1	3.106666667	5.213333333	3.336666667	2.733333333	1.483333333
F01.PB10326	1.043333333	0	0.173333333	0.396666667	0.293333333	0.026666667	0.166666667	0.18
F01.PB103262	12.1	7.63	4.076666667	4.616666667	4.17	9.576666667	3.716666667	2.56
F01.PB103266	0.02	0.07	0.31	1.56	0.01	2.446666667	0.816666667	0.573333333
F01.PB103277	0.37	0.096666667	0.243333333	0.016666667	0.15	0.016666667	0.156666667	0.01
F01.PB103289	2.776666667	1.843333333	2.436666667	4.87	1.88	4.05	1.48	2.893333333
F01.PB103292	2.043333333	0.423333333	1.65	1.85	3.386666667	2.57	3.796666667	1.08
F01.PB103293	0.936666667	0.553333333	2.553333333	4.23	2.79	3.513333333	2.81	2.856666667
F01.PB103303	6.326666667	5.773333333	5.256666667	8.896666667	9.943333333	13.62	9.04	6.273333333
F01.PB103307	0.69	0.486666667	0.4	0.53	0.11	0.223333333	0.056666667	0.253333333
F01.PB10331	56.85666667	84.32	49.62	51.34	127.5633333	25.20666667	150.61	72.32
F01.PB103320	1.44	1.183333333	0.766666667	0.336666667	1.246666667	0.756666667	0.78	0.143333333
F01.PB103322	0.336666667	0.096666667	0.003333333	0.02	0.016666667	0.013333333	0.006666667	0.02
F01.PB103329	6.413333333	7.356666667	3.476666667	3.17	3.663333333	3.956666667	2.513333333	1.96
F01.PB103330	0.326666667	0.203333333	0.096666667	0.006666667	0.1	0.083333333	0	0
F01.PB103336	1.22	1.446666667	1.153333333	0.766666667	0.943333333	0.663333333	2.066666667	1.423333333
F01.PB103342	3.813333333	4.766666667	3.41	1.02	0.286666667	0.283333333	1.766666667	7.87
F01.PB103346	0.17	0.043333333	0.28	0.266666667	0.13	0.39	0.243333333	0.183333333
F01.PB103348	1.05	0.52	0.423333333	0.466666667	0.356666667	0.643333333	0.243333333	0.19
F01.PB103349	7.3	4.003333333	3.373333333	0.736666667	7.193333333	3.406666667	2.87	0.97
F01.PB10335	5.02	4.02	1.83	0.38	2.086666667	1.403333333	0.873333333	0.126666667
F01.PB103359	0.68	0.123333333	1.59	2.136666667	0.98	6.746666667	3.556666667	1.136666667
F01.PB103366	1.423333333	0.103333333	0.113333333	0.393333333	0.223333333	0.66	0.26	0.043333333
F01.PB103378	5.743333333	3.61	0.053333333	0.03	0.24	0.08	0	0
F01.PB103382	0.246666667	8.076666667	9.4	7.26	0.54	0.116666667	0.116666667	26.46
F01.PB103385	4.79	0	2.473333333	4.32	1.49	5.353333333	0.79	1.18
F01.PB10339	4.44	4.086666667	1.223333333	2.04	1.296666667	3.376666667	2.43	0.983333333
F01.PB103390	0.333333333	0.633333333	0.283333333	0.03	0.14	0	0.013333333	0.016666667
F01.PB103393	2.54	0.636666667	1.52	1.073333333	0.146666667	1.216666667	0.066666667	0.49
F01.PB103397	13.96666667	4.58	3.613333333	0.81	6.016666667	2.58	1.35	0.486666667
F01.PB103398	4.12	5.49	3.093333333	5.09	2.503333333	5.49	3.656666667	1.203333333
F01.PB103399	0.13	0.33	0.773333333	1.19	0.813333333	0.253333333	0.313333333	0.376666667
F01.PB103400	1.726666667	1.35	2.37	2.07	1.34	1.56	1.436666667	3.573333333
F01.PB103406	32.44666667	18.74333333	11.7	0	17.89333333	4.996666667	4.72	1.036666667
F01.PB103407	0.073333333	0.023333333	2.48	8.81	0.076666667	13.82333333	6.253333333	3.513333333
F01.PB103412	0.396666667	1.583333333	0.896666667	0.736666667	0.44	1.923333333	0.49	0.01
F01.PB103415	1.343333333	1.51	1.296666667	0.84	0.373333333	2.946666667	1.816666667	0.72
F01.PB10342	95.21333333	177.7666667	282.36	291.7533333	311.7933333	563.3833333	370.7666667	188.9266667
F01.PB103425	0.166666667	0.63	0.39	0.553333333	0.023333333	0.906666667	0.536666667	0.71
F01.PB103427	8.553333333	5.123333333	0.526666667	1.286666667	0.526666667	1.91	1.15	0.956666667
F01.PB103429	1.22	0.153333333	0.523333333	0.616666667	0.473333333	0.52	0.416666667	0.366666667
F01.PB103431	3.583333333	1.82	2.31	7.4	3.523333333	6.543333333	5.253333333	2.64
F01.PB103433	0.643333333	1.803333333	0.406666667	0.17	0.086666667	0.33	0.063333333	0.143333333
F01.PB103442	1.596666667	8.47	11.70333333	17.44666667	17.45	27.07	37.39333333	13.11666667
F01.PB103449	3.68	10.35666667	10.56666667	10.23666667	11.07666667	6.71	5.936666667	6.57
F01.PB103450	2.506666667	1.77	1.143333333	0.873333333	1.443333333	0.99	0.676666667	0.406666667
F01.PB103452	0.496666667	0.6	0.306666667	0.056666667	0.116666667	0.243333333	0.296666667	0.25
F01.PB103453	4.013333333	2.496666667	4.6	6.996666667	7.273333333	7.156666667	4.273333333	4.226666667
F01.PB103455	1.136666667	1.646666667	1.386666667	2.26	1.233333333	1.396666667	1.006666667	0.953333333
F01.PB103459	0.9	0.26	0.936666667	1.036666667	0.916666667	0.943333333	0.623333333	0.536666667
F01.PB10346	7.453333333	0.16	38.04	0.076666667	102.0866667	0.026666667	0	0
F01.PB103461	0.386666667	0.31	0.246666667	0.366666667	0.183333333	0.853333333	0.163333333	0.066666667
F01.PB103467	7.093333333	5.086666667	2.013333333	3.013333333	2.17	2.71	2.686666667	2.096666667
F01.PB103468	0.34	0.03	0.283333333	0.283333333	0.37	0.33	0.19	0.166666667
F01.PB103477	0.476666667	0.276666667	0.04	0.15	0.286666667	0.343333333	0.143333333	0.093333333
F01.PB10348	31.14333333	14.15	36.30666667	55.48333333	39.25333333	50.89666667	45.32	24.71666667
F01.PB103483	0	0.336666667	3.96	1.91	7.773333333	4.986666667	5.076666667	1.66
F01.PB103490	0.476666667	0.5	0.563333333	0.453333333	0.68	0.366666667	0.203333333	0.153333333
F01.PB103491	1.06	13.25666667	1.283333333	2.15	0.693333333	2.26	0.186666667	1.62
F01.PB103498	1.57	1.606666667	0.476666667	0.486666667	0.41	1.52	0.583333333	0.133333333
F01.PB103501	0.74	1.796666667	2.726666667	3.85	2.116666667	1.403333333	1.136666667	2.996666667
F01.PB103502	0.386666667	0.19	0.05	0.096666667	0.08	0.183333333	0.08	0.036666667
F01.PB103511	11.51333333	10.56333333	4.003333333	9.256666667	3.92	10.60666667	8.956666667	6.23
F01.PB103516	1.226666667	0.26	0.053333333	0.016666667	0.113333333	0.143333333	0.043333333	0
F01.PB103517	0.973333333	0.533333333	0.29	0.186666667	0.19	0.313333333	0.11	0.08
F01.PB10352	68.48	37.19333333	2.006666667	3.536666667	2.97	5.153333333	2.7	0.563333333
F01.PB103525	5.583333333	4.476666667	2.576666667	0.026666667	3.933333333	0.276666667	0.066666667	0.023333333
F01.PB10353	8.23	23.84333333	22.89666667	0.146666667	24.46333333	0.233333333	0.07	0.096666667
F01.PB103532	0.35	0.31	0.106666667	0.07	0.08	0.17	0.09	0.103333333
F01.PB103538	1.13	0.703333333	2.05	3.796666667	1.636666667	3.99	3.17	3.483333333
F01.PB10354	0.12	0.533333333	0.423333333	4.326666667	2.233333333	2.983333333	1.5	1.056666667
F01.PB10355	1.8	0.893333333	0.583333333	2.233333333	0.333333333	1.786666667	0.9	0.5
F01.PB103551	0.526666667	0.593333333	1.05	1.17	0.69	1.343333333	0.656666667	0.476666667
F01.PB103558	0.17	0.133333333	0.21	0.616666667	0.036666667	0.493333333	0.28	0.36
F01.PB10356	20.92	7.916666667	0.633333333	1.25	0.786666667	1.656666667	0.443333333	0.446666667
F01.PB103568	0.05	0.283333333	0.876666667	0.816666667	0.89	0.306666667	1.04	0.843333333
F01.PB103569	16.87666667	21.10666667	9.16	0	13.37666667	2.826666667	3.566666667	0.39
F01.PB10357	48.63333333	49.22	134.6	35.51666667	265.4133333	76.79	93.83	15.73
F01.PB103570	0.986666667	0.326666667	0.406666667	0.03	0.536666667	0.04	0.02	0.013333333
F01.PB103571	0.07	0	1.083333333	0	1.62	0	0.053333333	0.04
F01.PB103578	0.243333333	0.823333333	1.486666667	2.463333333	3.07	1.7	1.5	2.163333333
F01.PB10358	0.923333333	1.933333333	2.66	0	2.2	2.32	2.72	0.656666667
F01.PB103585	0.376666667	0.143333333	0.04	0.16	0.033333333	0.03	0.016666667	0.006666667
F01.PB103586	1.333333333	0.633333333	0.28	0.156666667	0.49	0.646666667	0.226666667	0.05
F01.PB103591	0	0.3	2.393333333	0	0.056666667	0	0	0.766666667
F01.PB103593	1.226666667	0.42	1.113333333	0.026666667	0.966666667	0.93	0.703333333	0.163333333
F01.PB1036	29.94666667	17.20333333	6.17	6.226666667	5.68	11.97666667	5.486666667	3.163333333
F01.PB10360	0.976666667	4.94	2.533333333	12.79333333	7.046666667	15.27666667	14.09	6.643333333
F01.PB103603	0.35	0.126666667	0.036666667	0.183333333	0.076666667	0.17	0.14	0.166666667
F01.PB103609	10.16	6.386666667	1.29	0.223333333	4.113333333	0.096666667	0.05	0
F01.PB10361	10.86	4.24	38.83666667	36.89333333	32.49666667	38.24	40.69333333	15.41333333
F01.PB103631	0.303333333	0.316666667	1.946666667	1.51	0.073333333	0.5	0.616666667	5.026666667
F01.PB103639	10.56666667	3.756666667	0	0.03	1.776666667	0	0	0
F01.PB103642	0.1	0.256666667	0.28	0.313333333	0.256666667	0.156666667	0.126666667	0.23
F01.PB103646	0.853333333	3.29	0.763333333	0.313333333	1.12	0.756666667	0.733333333	0.253333333
F01.PB103649	0.053333333	0.11	0.323333333	1.396666667	1.283333333	5.95	3.52	1.346666667
F01.PB103658	6.063333333	8.486666667	7.466666667	3.553333333	6.56	4.04	5.84	3.873333333
F01.PB10366	100.81	67.74666667	120.79	292.8333333	22.21333333	280.89	174.1366667	104.3666667
F01.PB103663	8.053333333	4.966666667	3.196666667	8.24	3.046666667	7.66	3.806666667	4.233333333
F01.PB103664	0.166666667	0.093333333	0.11	0.216666667	0.053333333	0.656666667	0.17	0.12
F01.PB103665	3.266666667	1.063333333	1.033333333	0.033333333	1.203333333	1.346666667	0.36	0.09
F01.PB103674	0.026666667	0.87	0	0	0.003333333	0.016666667	0	0.033333333
F01.PB103682	1.583333333	1.13	0.926666667	0.85	0.846666667	0.923333333	0.376666667	0.333333333
F01.PB103686	3.44	2.066666667	0.89	0.273333333	1.636666667	0.06	0.036666667	0.166666667
F01.PB10369	0.626666667	2.04	1.26	2.356666667	0.98	1.553333333	2.446666667	1.31
F01.PB103692	17.08333333	29.7	1.96	3.613333333	1.566666667	0.776666667	4.093333333	0.71
F01.PB103693	0.16	0.256666667	0.656666667	0.76	0.43	0.45	0.423333333	0.346666667
F01.PB10370	12.09	9.88	4.17	5.32	8.116666667	5.896666667	32.07	7.3
F01.PB103709	0.116666667	0.063333333	0.413333333	1.65	0.46	0.303333333	0.44	0.376666667
F01.PB103710	2.706666667	2.843333333	0.88	0.956666667	0.956666667	0.82	0.873333333	0.786666667
F01.PB103711	0.086666667	0	0.043333333	0	0.066666667	0.56	0.116666667	0.13
F01.PB10372	11.54333333	57.60666667	65.2	81	183.3466667	52.99	94.38333333	41.75
F01.PB103724	10.34333333	12.72666667	3.57	0.49	5.46	1.433333333	1.72	0.793333333
F01.PB103729	3.833333333	3.903333333	2.706666667	2.993333333	2.743333333	3.736666667	2.64	2.033333333
F01.PB10373	14.07666667	3.57	23.07	0.153333333	23.60333333	0.15	0.133333333	0.11
F01.PB103732	0.22	0.76	0.28	0.146666667	0.203333333	0.056666667	0.126666667	0.84
F01.PB103736	11.47	7.116666667	3.876666667	1.436666667	3.563333333	4.463333333	1.193333333	1.006666667
F01.PB103740	0.1	0.523333333	0.616666667	1.976666667	0.123333333	2.493333333	0.543333333	2.59
F01.PB103742	2.5	3.64	9.296666667	3.803333333	7.636666667	4.21	3.3	2.873333333
F01.PB103752	1.226666667	1.06	0.246666667	0.163333333	0.206666667	0.393333333	0.676666667	0.31
F01.PB103753	4.686666667	3.84	0.43	0.676666667	0.75	3.273333333	1.643333333	0.316666667
F01.PB103770	2.186666667	1.7	5.32	7.99	6.24	1.876666667	2.546666667	1.983333333
F01.PB103781	0.09	0.046666667	0.243333333	1.053333333	0.016666667	2.103333333	0.706666667	0.49
F01.PB103785	2.813333333	0.5	1.196666667	0.393333333	4.12	0.636666667	1.453333333	0.906666667
F01.PB103787	0.25	0.313333333	0.256666667	0.603333333	0.243333333	1.08	0.29	0.386666667
F01.PB103792	0.016666667	0	35.26666667	129.8666667	33.60666667	118.3566667	91.06333333	73.15666667
F01.PB103797	1.666666667	3.83	1.3	0.783333333	0.553333333	0.41	0.813333333	0.73
F01.PB10380	0.856666667	5.556666667	4.2	3.546666667	0.556666667	1.083333333	10.59	14.84333333
F01.PB103800	2.82	8.136666667	7.066666667	11.23666667	4.81	12.42333333	5.6	5.883333333
F01.PB103808	0	13.56333333	0.88	1.12	3.416666667	5.693333333	8.37	2.54
F01.PB10381	28.87	75.3	68.73	31.70333333	64.99333333	18.12	31.63666667	12.67333333
F01.PB103810	1.743333333	0.263333333	1.673333333	2.81	3.64	0.96	0.87	0.333333333
F01.PB103813	0.426666667	0.13	0.066666667	0.406666667	0.11	0.443333333	0.2	0.146666667
F01.PB10382	8.993333333	18.39333333	12.09333333	7.6	10.85	8.563333333	12.82666667	11.51666667
F01.PB103820	0.16	0.22	0.27	0.613333333	0.443333333	0.123333333	0.51	0.276666667
F01.PB103824	1.463333333	1.046666667	0.04	0.063333333	0.17	0.053333333	0.046666667	0.023333333
F01.PB103836	1.253333333	0.99	0.46	0.403333333	0.233333333	1.456666667	0.716666667	0.553333333
F01.PB10384	6.056666667	52.33	51.53666667	21.34333333	3.006666667	5.156666667	4.423333333	146.2833333
F01.PB103840	8.226666667	15.95333333	5.93	0	5.283333333	2.51	3.546666667	3.793333333
F01.PB103847	7.866666667	10.52666667	9.476666667	10.17666667	10.18	9.723333333	5.34	9.83
F01.PB10385	27.75666667	13.18666667	0.033333333	0	12.68666667	0.07	0.036666667	0.043333333
F01.PB103853	1.64	1.066666667	0.48	0.823333333	0.443333333	0.97	0.406666667	0.186666667
F01.PB103858	11.71333333	8.606666667	3.443333333	4.72	5.913333333	10.89333333	5.963333333	1.756666667
F01.PB103861	0.05	0.493333333	0.24	0.106666667	0.31	0.293333333	0.45	0.116666667
F01.PB103862	0.03	0.026666667	0.303333333	0.74	0.263333333	0.996666667	0.41	0.146666667
F01.PB103863	0.12	0	0.51	0.213333333	0.45	0.126666667	0.166666667	0.06
F01.PB103869	1.073333333	0.69	0.133333333	0.11	0.35	0.686666667	0.286666667	0.176666667
F01.PB103870	0.6	0.663333333	0.066666667	0.09	0.043333333	0.216666667	0.146666667	0.06
F01.PB103878	5.096666667	4.423333333	1.943333333	0.333333333	2.936666667	0.366666667	0.103333333	0.066666667
F01.PB103879	8.833333333	13.49333333	9.106666667	7.196666667	9.663333333	10.20666667	7.786666667	4.74
F01.PB10388	0.18	32.61333333	27.73666667	9.453333333	0.713333333	1	1.476666667	68.48
F01.PB103885	0.453333333	0.61	0.206666667	2.136666667	0.323333333	0.826666667	1	0.99
F01.PB103888	3.01	1.513333333	0.64	0.24	1.593333333	0.3	0.086666667	0.106666667
F01.PB103894	0.413333333	0.706666667	0.27	0.013333333	0.24	0	0	0
F01.PB103909	1.69	1.906666667	1.296666667	1.253333333	1.11	1.17	0.693333333	1.35
F01.PB103910	0.523333333	5.303333333	2.706666667	3.3	0.84	3.853333333	3.096666667	1.186666667
F01.PB103913	0.53	1.03	1.016666667	0.88	0.293333333	1.68	0.85	0.296666667
F01.PB103919	0.92	0.683333333	2.013333333	4.386666667	1.163333333	2.766666667	2.936666667	1.983333333
F01.PB10392	1.686666667	3.02	17.22666667	18.23	27.48	13.96666667	15.15333333	10.49666667
F01.PB103936	1.753333333	1.296666667	0.806666667	2.943333333	0.46	3.376666667	1.633333333	2.076666667
F01.PB103937	26.25333333	7.68	1.216666667	0.086666667	5.666666667	0.113333333	0	0.023333333
F01.PB103938	0.473333333	0.296666667	1.346666667	1.773333333	1.293333333	5.783333333	7.123333333	2.24
F01.PB103942	0.003333333	0.256666667	0.273333333	1.183333333	0	0.073333333	0.2	0.07
F01.PB103945	10.00333333	8.783333333	2.676666667	1.99	7.253333333	5.583333333	3.356666667	2.763333333
F01.PB103946	1.056666667	0.23	0.153333333	0.056666667	0.033333333	0.013333333	0	0.273333333
F01.PB103949	1.056666667	0.43	0.35	0.94	0.246666667	0.953333333	0.3	0.146666667
F01.PB103953	1.343333333	0.853333333	0.143333333	0.223333333	0.236666667	0.826666667	0.38	0.023333333
F01.PB103955	7.943333333	11.06333333	3	3.356666667	3.94	7.776666667	3.343333333	2.49
F01.PB103956	6.033333333	2.116666667	3.486666667	2.766666667	3.103333333	0.813333333	2.296666667	1.776666667
F01.PB103958	0.783333333	0.403333333	0.12	0.13	0.183333333	0.38	0.123333333	0.04
F01.PB103977	0.1	0	1.81	2.813333333	3.146666667	0.16	0.276666667	0.736666667
F01.PB10399	5.953333333	15.52333333	15.67	10.62666667	3.036666667	10.29666667	9.003333333	33.52333333
F01.PB103992	3.246666667	0.73	2	0.03	2.226666667	1.226666667	0.426666667	0
F01.PB103993	0.42	0.406666667	0.406666667	0.123333333	0.39	0.13	0.186666667	0.166666667
F01.PB103996	2.393333333	0.86	0.58	1.493333333	1.213333333	2.036666667	0.31	0.816666667
F01.PB104000	2.876666667	3.653333333	0.163333333	0	0.01	0	0	0.003333333
F01.PB104001	0.533333333	0.253333333	0.093333333	1.763333333	0.733333333	0.893333333	0.653333333	0.523333333
F01.PB104003	0.3	0.183333333	0.04	0.143333333	0.02	0.263333333	0.046666667	0.076666667
F01.PB104007	1.53	2.533333333	1.183333333	0.703333333	0.583333333	0.923333333	0.506666667	0.3
F01.PB104008	4.21	3.283333333	3.77	2.226666667	4.356666667	3.166666667	2.016666667	1.65
F01.PB104010	18.37333333	8.183333333	14.21666667	25.42333333	23.39666667	14.76333333	8.656666667	10.83666667
F01.PB104013	8.16	2.983333333	0.58	0.463333333	1.286666667	1.616666667	0.443333333	0.5
F01.PB104019	7.44	4.09	3.193333333	2.703333333	3.13	7.893333333	1.24	0.5
F01.PB104029	2.033333333	1.253333333	0.176666667	1.246666667	0.146666667	1.58	0.88	0.6
F01.PB104035	9.73	10.90666667	4.703333333	8.276666667	4.656666667	1.813333333	5.003333333	6.453333333
F01.PB104040	0.03	0.296666667	0.066666667	0	0.076666667	0.193333333	1.26	0.646666667
F01.PB104046	0.093333333	0.183333333	3.16	5.74	1.603333333	3.75	2.726666667	2.136666667
F01.PB104052	0	0.063333333	0.11	0.25	0	0.313333333	0.046666667	0.036666667
F01.PB104053	0.213333333	0.2	1.57	0	0	0	0	0.076666667
F01.PB104059	0.14	0.843333333	0.186666667	0	0	0	0	0
F01.PB104064	6.346666667	7.29	5.756666667	8.496666667	5.34	9.433333333	4.773333333	4.853333333
F01.PB104067	1.453333333	4.246666667	6.743333333	0.126666667	5.063333333	0.296666667	0.476666667	0.066666667
F01.PB104071	1.683333333	0.213333333	0.34	0.453333333	0.35	0.583333333	0.326666667	0.123333333
F01.PB104072	8.223333333	25.79333333	2.33	0	0.55	0	0.17	0.46
F01.PB104080	0.456666667	1.106666667	1.646666667	2.54	0.386666667	1.446666667	1.133333333	3.293333333
F01.PB104084	0.373333333	0.293333333	4.92	3.803333333	1.096666667	0.243333333	4.37	4.34
F01.PB104092	0.17	0.1	0	0	0.026666667	0	0	0.03
F01.PB104101	0.526666667	0.56	0.436666667	1.126666667	0.18	1.05	0.683333333	0.663333333
F01.PB104109	0.123333333	0.516666667	0.17	0.11	0.456666667	0	0	0
F01.PB10412	10.49	31.48666667	24.19	11.04333333	29.38	18.28	18.26333333	9.05
F01.PB104124	0.026666667	0.046666667	0.426666667	0.516666667	0.31	0.983333333	0.243333333	0.09
F01.PB104125	0.173333333	0.083333333	0.06	0.133333333	0.123333333	0.2	0.136666667	0.063333333
F01.PB104128	0.486666667	0.506666667	4.926666667	15.45666667	2.576666667	20.57	6.603333333	4.583333333
F01.PB10413	4.793333333	13.34666667	10.40333333	22.20666667	10.37666667	39.89666667	20.23666667	8.583333333
F01.PB104140	0.08	0.013333333	0.03	0.006666667	0.043333333	0.15	0	0
F01.PB104141	0.93	2.7	0.766666667	0.396666667	0.866666667	1.486666667	0.87	0.21
F01.PB10415	6.143333333	6.34	2.913333333	1.396666667	3.313333333	4.386666667	3.386666667	1.46
F01.PB104152	2.17	1.51	0.513333333	0.036666667	1.323333333	0.04	0.02	0.03
F01.PB104153	0.36	0.366666667	0.31	0.136666667	0.37	0.273333333	0.143333333	0.05
F01.PB104155	0.61	0.446666667	0.566666667	0.75	0.51	1.216666667	0.563333333	0.143333333
F01.PB104158	3.003333333	3.9	4.793333333	2.233333333	5.603333333	0.363333333	0.63	1.546666667
F01.PB104169	2.49	1.22	0.166666667	0.08	0.406666667	0.173333333	0.076666667	0.03
F01.PB10417	16.81666667	6.11	0.046666667	0.026666667	0	0.023333333	0.013333333	0.033333333
F01.PB104175	1.296666667	0.676666667	0.71	0.516666667	0.166666667	0.836666667	0.21	0.596666667
F01.PB104179	1.27	0.906666667	0.37	0	0.72	0.463333333	0.21	0.043333333
F01.PB104180	0.276666667	0.196666667	0.19	0.456666667	0.17	0.23	0.16	0.143333333
F01.PB104194	2.306666667	0.983333333	2.256666667	0.156666667	2.303333333	0.993333333	0.523333333	0.35
F01.PB104199	3.953333333	1.25	0.493333333	2.116666667	0.11	1.636666667	0.47	0.816666667
F01.PB10420	1.386666667	2.013333333	3.906666667	12.32	4.51	3.89	0.99	0.106666667
F01.PB104212	0.553333333	0.583333333	0.8	0.08	0.45	0.496666667	0.466666667	0.113333333
F01.PB104217	1.886666667	1.163333333	1.573333333	1.77	0.873333333	1.48	0.506666667	1.31
F01.PB104233	15.67666667	22.39333333	21.61666667	0.21	10.20333333	4.713333333	5.13	7.233333333
F01.PB104236	0.52	0.286666667	0.27	0.683333333	0.286666667	0.436666667	0.166666667	0.31
F01.PB104239	5.226666667	4.283333333	2.183333333	0.053333333	2.273333333	0.853333333	0.726666667	0.223333333
F01.PB10424	24.89	20.38333333	5.973333333	5.06	9.703333333	6.81	5.03	2.443333333
F01.PB104243	1.613333333	0.086666667	5.426666667	6.793333333	2.983333333	5.703333333	3.28	3.07
F01.PB104245	2.61	1.506666667	0.486666667	0.1	0.393333333	0.47	0.446666667	0.173333333
F01.PB104246	0.78	0.416666667	0.14	0.543333333	0	0.683333333	0.173333333	0.073333333
F01.PB104251	2.37	1.606666667	1.583333333	4.773333333	0.843333333	5.613333333	3.493333333	2.29
F01.PB104261	2.753333333	9.09	1.296666667	1.01	1.066666667	6.553333333	7.663333333	1.966666667
F01.PB104262	7.296666667	4.606666667	1.53	0.013333333	3.69	1.2	1.24	0.143333333
F01.PB104263	1.446666667	3.25	4.563333333	0.35	2.673333333	0.956666667	0.646666667	0.916666667
F01.PB104268	2.55	5.326666667	9.8	10.55	15.15666667	3.836666667	14.68	5.626666667
F01.PB104274	1.443333333	0	2.496666667	0	2.466666667	0.913333333	1.136666667	0.493333333
F01.PB104281	1.523333333	0.686666667	2.383333333	0.213333333	3.396666667	0.4	0.203333333	0.233333333
F01.PB104282	0	0	0.013333333	0.693333333	1.723333333	0.006666667	0	0
F01.PB104286	0	0	13.15333333	13.23333333	0.07	1.8	1.546666667	77.12333333
F01.PB104296	1.81	2.4	1.536666667	2.223333333	1.766666667	2.326666667	0.906666667	1.946666667
F01.PB104297	1.61	2.086666667	1.05	0.45	1.03	1.196666667	0.763333333	0.403333333
F01.PB10430	20.47666667	30.89333333	10.90333333	0.13	26.61	8.283333333	7.856666667	3.43
F01.PB104301	0.28	0.813333333	4.083333333	4.38	5.45	0.903333333	1.79	2.17
F01.PB104307	0.096666667	0.3	0.113333333	0.073333333	0.26	0.243333333	0.12	0.133333333
F01.PB104309	4.63	2.83	1.453333333	1.81	1.12	3.046666667	1.05	0.956666667
F01.PB10431	4.606666667	0.47	0.26	1.323333333	1.976666667	0.806666667	0.14	0.016666667
F01.PB104310	1.673333333	0.763333333	0.84	0.06	1.076666667	0.49	0.28	0.226666667
F01.PB104320	2.813333333	1.916666667	0.133333333	0.063333333	0.226666667	0.953333333	0.676666667	0.17
F01.PB104322	1.173333333	1.19	2.003333333	2.516666667	1.146666667	0.033333333	0.84	2.576666667
F01.PB104326	0.043333333	0	0.263333333	0.306666667	0	1.013333333	0.733333333	0.16
F01.PB104327	0.556666667	0.41	0.13	0.1	0.13	0.25	0.016666667	0.026666667
F01.PB104334	0	0	3.9	9.933333333	1.36	12.03333333	3.84	5.273333333
F01.PB104340	5.843333333	3.95	0.41	0.063333333	0.736666667	0.136666667	0.403333333	0.05
F01.PB104348	0.01	25.78666667	17.73	17.33666667	5.483333333	36.09333333	35.11333333	24.11
F01.PB104353	0.23	0.476666667	0.386666667	0.36	0.59	0.226666667	0.166666667	0.236666667
F01.PB104357	4.393333333	1.213333333	0.813333333	0.736666667	0.65	0.32	0.336666667	0.986666667
F01.PB104363	2.77	1.96	0.73	2.873333333	0.3	4.396666667	2.936666667	1.683333333
F01.PB104364	1.236666667	0.653333333	2.04	1.19	3.376666667	1.773333333	2.103333333	0.25
F01.PB104373	0.7	0.14	0.09	0.013333333	0.086666667	0.21	0.09	0.006666667
F01.PB104376	0.453333333	0.063333333	0.336666667	1.463333333	0.356666667	1.983333333	0.2	0.65
F01.PB10438	0	0	1.48	5.17	1.006666667	4.183333333	5.226666667	2.25
F01.PB104380	2.53	0.883333333	1.25	3.243333333	1.053333333	3.333333333	2.263333333	2.11
F01.PB104382	0.456666667	0.29	0.043333333	0.146666667	0.086666667	0.33	0.04	0
F01.PB104387	0.413333333	0.066666667	0.92	2.5	1.243333333	2.06	2.14	0.823333333
F01.PB10439	0.143333333	0.043333333	8.166666667	16.72666667	14.67666667	99.08	9.76	0.54
F01.PB104391	0.376666667	0.176666667	0.1	0.083333333	0.133333333	0.126666667	0.016666667	0.026666667
F01.PB104396	17.67333333	8.496666667	2.45	3.596666667	3.473333333	8.34	3.473333333	1.823333333
F01.PB104397	0.21	0	0.903333333	0.92	0.646666667	1.403333333	0.336666667	0.47
F01.PB104398	0.516666667	1.486666667	0.713333333	0.546666667	0.42	0.483333333	0.213333333	0.28
F01.PB104399	0.633333333	0.456666667	0.18	0.176666667	0.226666667	0.403333333	0.233333333	0.043333333
F01.PB10440	0.143333333	0.113333333	35.44	5.59	254.9	0.683333333	1.596666667	0.84
F01.PB10441	2.406666667	1.92	5.206666667	7.19	5.153333333	20.23333333	19.95	6.346666667
F01.PB104413	0.723333333	0.266666667	2.043333333	2.453333333	2.503333333	1.273333333	1.3	1.103333333
F01.PB104420	2.786666667	1.22	0.723333333	1.73	0.82	1.703333333	0.716666667	1.403333333
F01.PB104423	0.54	0.666666667	0.24	0.66	0.36	1.173333333	0.143333333	0.096666667
F01.PB10443	0	0	3.51	17.91666667	0	8.236666667	8.366666667	3.656666667
F01.PB104443	4.946666667	2.893333333	0.87	0.13	0.743333333	1.06	1.523333333	0.246666667
F01.PB104448	4.453333333	2.496666667	0.09	0.096666667	0.043333333	0.2	0.11	0.02
F01.PB10445	4.813333333	9.74	19.05333333	33.91666667	10.36666667	32.60333333	33.75666667	35.06333333
F01.PB104451	5.226666667	3.32	2.763333333	2.893333333	4.896666667	2.18	0.87	1.196666667
F01.PB104452	11.21333333	1.836666667	1.43	1.786666667	2.32	1.136666667	0.82	0.723333333
F01.PB104463	0.23	0.2	0.096666667	0.083333333	0.16	0.236666667	0.12	0.03
F01.PB104466	0.456666667	0.133333333	0.123333333	0.14	0.3	0.226666667	0.02	0.076666667
F01.PB104478	0.386666667	0.313333333	0.866666667	0.463333333	0.81	0.183333333	0.156666667	0.193333333
F01.PB104481	0.626666667	0.556666667	0.413333333	0.28	0.16	0.31	0	0
F01.PB104484	5.56	2.42	2.166666667	3.523333333	0.75	0.82	3.25	2.006666667
F01.PB104486	1.18	0.49	0.706666667	0.266666667	1.036666667	0.47	0.386666667	0.09
F01.PB104490	1.503333333	3.47	6.513333333	12.46	9.606666667	15.07	9.03	7.983333333
F01.PB104497	9.04	5.743333333	6.266666667	8.256666667	5.063333333	11.01333333	4.823333333	0.416666667
F01.PB104499	1.376666667	3.16	2.806666667	0.493333333	1.933333333	0.83	1.21	1.276666667
F01.PB104508	0.11	0.3	0.3	0.093333333	0.033333333	0.036666667	0.01	0.403333333
F01.PB10451	1.746666667	1.1	1.193333333	0.846666667	1.86	0.776666667	0.586666667	1.07
F01.PB104511	2.576666667	1.286666667	3.18	3.75	4.06	0.71	2.03	0.716666667
F01.PB104514	0.513333333	0.26	0.283333333	0.256666667	0.043333333	0.8	0.25	0.046666667
F01.PB104515	0.923333333	1.116666667	0.12	0.173333333	0.12	0.87	0.293333333	0.076666667
F01.PB104517	3.17	1.086666667	1.636666667	0.84	1.236666667	1.353333333	0.993333333	1.346666667
F01.PB104520	0.286666667	5.32	5.436666667	2.646666667	0.233333333	0.326666667	0.4	13.93333333
F01.PB104528	0.63	0.786666667	1.436666667	1.683333333	0.886666667	1.45	1.65	1.333333333
F01.PB10453	3.77	1.043333333	4.323333333	0.066666667	6.28	3.056666667	1.723333333	0.293333333
F01.PB104533	0.586666667	0.896666667	0.256666667	0.32	0.303333333	0.443333333	0.23	0.233333333
F01.PB104545	0.626666667	0.26	0.163333333	0.203333333	0.163333333	0.326666667	0.126666667	0.09
F01.PB104546	0.126666667	0.306666667	0.51	2.366666667	0.27	3.176666667	1.123333333	1.303333333
F01.PB10455	3.643333333	3.73	2.733333333	4.453333333	3.32	14.21	2.906666667	0.083333333
F01.PB104552	0.72	0.42	0.266666667	0.493333333	0.21	0.89	0.286666667	0.073333333
F01.PB104569	0.166666667	0.35	0.423333333	0.03	0.453333333	0.073333333	0.076666667	0.096666667
F01.PB104577	1.376666667	0.97	0.196666667	0.163333333	0.333333333	0.326666667	0.103333333	0.11
F01.PB104579	3.37	2.62	0.826666667	1.456666667	0.93	1.75	0.66	0.503333333
F01.PB10458	0.04	13.73333333	4.62	0.023333333	0.083333333	0	0	0.243333333
F01.PB104580	2.806666667	0.926666667	0.323333333	0.49	0.49	0.55	0.276666667	0.1
F01.PB104588	6.33	2.983333333	1.116666667	3.273333333	1.72	2.576666667	0.95	1.056666667
F01.PB10459	0.17	3.446666667	0.846666667	0	0	0	0	0
F01.PB104590	0.47	1.193333333	0.446666667	0.066666667	0.206666667	0	0.013333333	0.07
F01.PB104593	11.62	3.986666667	3.743333333	4.296666667	2.953333333	9.706666667	3.433333333	1.64
F01.PB104595	0.02	0.043333333	0	0.01	0.006666667	0	0	0.016666667
F01.PB104596	1.856666667	1.913333333	0.463333333	1.09	0.16	1.303333333	0.58	0.646666667
F01.PB104598	1.513333333	0.67	0.873333333	1.043333333	0.673333333	1.41	0.433333333	0.596666667
F01.PB104602	0.37	0	0	0	0.036666667	0.116666667	0.046666667	0
F01.PB104609	1.516666667	0.963333333	0.346666667	0.006666667	0.59	0.28	0.15	0.113333333
F01.PB104610	2.833333333	3.193333333	1.593333333	0.523333333	4.47	0.24	0.133333333	0.126666667
F01.PB104611	0.523333333	1.68	1.803333333	0.506666667	0.133333333	0.033333333	0.113333333	3.62
F01.PB104613	0.046666667	1.076666667	2.406666667	2.136666667	0.146666667	0	0.06	10.20666667
F01.PB104618	0.65	2.606666667	0.853333333	0.806666667	1.113333333	1.39	0.906666667	0.706666667
F01.PB104620	1.986666667	1.156666667	0.66	0.52	0.54	0.87	0.32	0.36
F01.PB104628	3.296666667	1.883333333	1.266666667	0.26	1.5	0.163333333	0.063333333	0.13
F01.PB104633	1.113333333	1.633333333	1.493333333	4.993333333	0.976666667	7.396666667	3.426666667	1.556666667
F01.PB104636	0.083333333	0.09	0.22	0.4	0.06	0.666666667	0.513333333	0.296666667
F01.PB104640	6.776666667	6.113333333	9.216666667	6.503333333	9.243333333	10.04666667	9.606666667	3.426666667
F01.PB104644	0.523333333	0.483333333	0.266666667	0.116666667	0.316666667	0.11	0.023333333	0.033333333
F01.PB104646	1.556666667	0.093333333	0.186666667	0.27	0.263333333	0.38	0.08	0.283333333
F01.PB104647	0.786666667	0.32	0.113333333	0.113333333	0.153333333	0.123333333	0.113333333	0.046666667
F01.PB104649	0.963333333	0.513333333	0.103333333	0.246666667	0.096666667	0.553333333	0.246666667	0.103333333
F01.PB104652	2.303333333	0.49	1.57	1.616666667	1.386666667	2.226666667	1.326666667	0.973333333
F01.PB104658	0.75	0.99	0.33	0.103333333	0.536666667	0.76	0.39	0.086666667
F01.PB10466	0.73	2.183333333	4.726666667	5.173333333	3.48	4.25	2.426666667	1.936666667
F01.PB104662	0.776666667	0.236666667	0.146666667	0.036666667	0.32	0.033333333	0.016666667	0.02
F01.PB104672	4.12	1.473333333	0.32	0.06	0.526666667	0	0	0.053333333
F01.PB10468	19.87666667	19.15666667	15.21333333	0.226666667	43.67666667	0.216666667	0.36	0
F01.PB104681	3.05	1.453333333	1.063333333	0.696666667	0.28	0.823333333	1.576666667	1.59
F01.PB104686	0.22	0.08	0.31	0.31	0.16	0.283333333	0.21	0.28
F01.PB104688	0.183333333	0.493333333	0.053333333	2.88	9.21	4.016666667	3.826666667	0.833333333
F01.PB10469	20.47333333	21.85333333	16.23333333	9.45	17.56666667	32.71	12.18666667	5.293333333
F01.PB104695	26.14	16.89	4.896666667	6.926666667	4.523333333	16.01666667	7.003333333	5.913333333
F01.PB104696	0.016666667	0.056666667	0.26	0.053333333	0.06	0.033333333	0.063333333	0.02
F01.PB104700	0	0.086666667	0.903333333	0	0.94	0.24	0	0.023333333
F01.PB104701	1.41	2.393333333	0.68	0.016666667	0.1	0.126666667	0.03	0.026666667
F01.PB104703	0.966666667	3.756666667	0.7	0.856666667	0.013333333	1.066666667	0.406666667	0.323333333
F01.PB104709	2.916666667	2.986666667	1.08	1.263333333	0.8	1.5	0.61	1.046666667
F01.PB104713	1.253333333	0.666666667	0.246666667	0.453333333	0.123333333	0.826666667	0.386666667	0.313333333
F01.PB104715	1.383333333	0.633333333	0.02	0.006666667	0.006666667	0	0	0
F01.PB104719	3.406666667	4	4.89	0.763333333	2.816666667	0.386666667	0.14	0.346666667
F01.PB104721	1.33	0.5	1.686666667	2.453333333	1.673333333	1.393333333	1.346666667	0.61
F01.PB104724	0.81	2.91	0.66	0.003333333	0.116666667	0.046666667	0.053333333	0.023333333
F01.PB104727	0	0.316666667	0.093333333	0	0.166666667	0.033333333	0.24	0.303333333
F01.PB104730	0.076666667	0.043333333	1.676666667	4.776666667	0.02	0.313333333	2.033333333	2.863333333
F01.PB104734	0.503333333	0.053333333	0.083333333	0.05	0.08	0	0.01	0.01
F01.PB104740	1.92	1.89	0.95	0.61	0.81	1.886666667	0.97	0.5
F01.PB104741	1.683333333	2.116666667	0.443333333	1.52	0.4	1.19	0	0.146666667
F01.PB104746	6.32	3.61	1.146666667	1.136666667	2.226666667	4.686666667	2.603333333	0.823333333
F01.PB104749	0.39	0.266666667	0	0	0.07	0.136666667	0	0
F01.PB104756	0.63	0.506666667	0.146666667	0.296666667	0.27	0.463333333	0.17	0.076666667
F01.PB104766	0.61	0.936666667	0.73	1.213333333	1.41	1.266666667	0.506666667	0.363333333
F01.PB104767	6.026666667	6.07	3.436666667	5.963333333	5.35	6.79	2.62	1.17
F01.PB10477	0	0	4.066666667	22.10333333	0.013333333	11.24	16.57333333	8.303333333
F01.PB104770	0.21	0.16	0.103333333	0.203333333	0.143333333	0.393333333	0.146666667	0.04
F01.PB104778	2.79	2.433333333	2.54	3.6	1.343333333	3.643333333	2.843333333	3.243333333
F01.PB104781	0.17	0.323333333	0.143333333	0.27	0.12	0.143333333	0.076666667	0.266666667
F01.PB104783	0	0.096666667	0.156666667	0.083333333	0.06	0	0.013333333	0.463333333
F01.PB104785	1.37	2.66	0.296666667	0.496666667	0.07	0.423333333	0.223333333	0.16
F01.PB104788	0.036666667	0.03	0.343333333	2.283333333	0	3.143333333	0.756666667	1.226666667
F01.PB104789	0.036666667	0.19	0.16	0.4	0.223333333	0.333333333	0.32	0.753333333
F01.PB104797	1.94	1.283333333	0.366666667	0.363333333	0.506666667	1.933333333	0.843333333	0.21
F01.PB104799	1.31	0.763333333	0.453333333	0.33	0.596666667	0.77	0.21	0.156666667
F01.PB104804	0.783333333	1.033333333	1.63	0.643333333	1.47	1.023333333	1.736666667	1.13
F01.PB104808	0.283333333	0.25	0.186666667	0.3	0.13	0.616666667	0.056666667	0.056666667
F01.PB104814	2.336666667	1.706666667	4.553333333	8.676666667	6.533333333	6.063333333	3.446666667	3.53
F01.PB104819	1.18	1.873333333	4.063333333	2.356666667	1.67	1.106666667	1.086666667	5.83
F01.PB104821	1.293333333	0.87	0.4	0.906666667	0.263333333	1.38	0.396666667	0.31
F01.PB104827	1.546666667	1.533333333	0.413333333	0.366666667	0.446666667	1.15	0.74	0.143333333
F01.PB104832	0.956666667	0.38	0.046666667	0.36	0.043333333	0.516666667	0.246666667	0.086666667
F01.PB104836	0	0.06	0.216666667	0.57	0.086666667	0.83	1.136666667	0.193333333
F01.PB104837	0.026666667	0.036666667	0.066666667	0.233333333	0	0.096666667	0	0.026666667
F01.PB104838	2.316666667	1.063333333	0.036666667	0	1.043333333	1.546666667	0.496666667	0.12
F01.PB10484	39.74333333	46.01333333	41.64666667	9.413333333	39.93666667	19.44	21.25333333	11.35
F01.PB104858	1.793333333	0.336666667	0.366666667	0.51	0.173333333	0.48	0.146666667	0.203333333
F01.PB10486	26.98333333	42.94333333	35.82333333	29.13333333	36.94	13.13666667	21.33666667	20.84666667
F01.PB104862	6.366666667	7.77	4.47	3.613333333	5.05	3.436666667	3.086666667	5.126666667
F01.PB104866	3.983333333	1.766666667	0.526666667	0.136666667	0.363333333	0.776666667	0.493333333	0.173333333
F01.PB10487	20.06	15.38	5.29	7.01	6.793333333	12.43333333	5.846666667	2.62
F01.PB104872	5.043333333	2.646666667	1.17	0.14	1.586666667	0.05	0.166666667	0
F01.PB104878	0.176666667	0.243333333	0.113333333	0.03	0.136666667	0.05	0	0.143333333
F01.PB104882	0	0.22	0.056666667	0.01	0.033333333	0.033333333	0.06	0.03
F01.PB104884	5.793333333	48.80666667	73.10666667	71.41666667	92.84	3.153333333	72.85666667	44.79666667
F01.PB104886	0	0.926666667	0.476666667	1.39	0	0	0.186666667	6.083333333
F01.PB104887	8.35	6.543333333	0.983333333	0.823333333	0.343333333	3.44	2.06	1.783333333
F01.PB10489	1.223333333	13.97	7.086666667	17.25666667	0.946666667	14.65666667	12.78666667	8.383333333
F01.PB104893	4.63	1.173333333	0.99	1.446666667	1.893333333	4.413333333	2.746666667	0.85
F01.PB104894	0.173333333	0.393333333	0.716666667	0.24	2.063333333	0.02	0.11	0.066666667
F01.PB104897	0.02	5.473333333	0.173333333	0.07	0.013333333	0.016666667	0.01	0.683333333
F01.PB10490	55.52333333	45.27333333	13.36	4.33	7.426666667	11.42333333	10.74	10.59666667
F01.PB104907	3.843333333	6.073333333	1.276666667	2.156666667	1.696666667	0.57	1.333333333	3.213333333
F01.PB104910	2.123333333	1.926666667	0.24	0.6	0.123333333	1.06	0.356666667	0.573333333
F01.PB104911	0.48	0.426666667	0.46	0.356666667	0.463333333	0.483333333	0.406666667	0.416666667
F01.PB104915	1.143333333	0.676666667	0.766666667	1.153333333	0.5	1.066666667	0.693333333	0.666666667
F01.PB104922	0.193333333	1.49	1.156666667	0.463333333	0.583333333	0.72	1.096666667	0.86
F01.PB104923	2.506666667	4.616666667	3.083333333	4.356666667	3.036666667	0.196666667	0.58	5.226666667
F01.PB104925	4.536666667	2.383333333	3.206666667	13.54333333	0.42	21.56333333	8.316666667	5.5
F01.PB104929	0.323333333	0.13	0.086666667	0.32	0.116666667	0.966666667	0.03	0
F01.PB10494	4.986666667	3.82	12.18	19.86333333	6.946666667	13.21	13.86666667	7.86
F01.PB10495	0.186666667	0.233333333	0.21	0.766666667	0.763333333	1.213333333	0.276666667	0.04
F01.PB104951	0	0.016666667	5.026666667	0.036666667	6.413333333	0	0	0
F01.PB104952	0.976666667	1.1	0.66	0.763333333	0.55	1.183333333	0.53	0.413333333
F01.PB104958	5.33	0.146666667	0.326666667	0.376666667	0.363333333	0.37	0.136666667	0.076666667
F01.PB104960	2.716666667	1.89	1.25	0.076666667	1.66	1.423333333	6.066666667	1.103333333
F01.PB104964	0.236666667	0.15	0.19	0.456666667	0.17	0.21	0.193333333	0.06
F01.PB104969	0.676666667	0.813333333	1.413333333	0.303333333	1.623333333	0.423333333	0.103333333	0.163333333
F01.PB10497	3.01	7.756666667	17.66	31.14666667	17.11666667	24.59	21.94	10.16666667
F01.PB104979	2.936666667	2.183333333	0.41	0.3	0.45	1.713333333	0.673333333	0.32
F01.PB104984	0.79	0.66	0.11	0.186666667	0.166666667	0.363333333	0.093333333	0.176666667
F01.PB104989	4.16	3.113333333	0.45	1.336666667	0.19	2.026666667	0.766666667	0.61
F01.PB10499	6.486666667	5.846666667	0.263333333	0.08	0.5	0	0.263333333	0.336666667
F01.PB10500	0.663333333	1.67	1.63	2.123333333	1.486666667	1.696666667	2.406666667	1.596666667
F01.PB105000	0.39	0.033333333	2.833333333	0.01	3.403333333	0.176666667	0.306666667	0.13
F01.PB105001	4.07	1.2	2.486666667	2.936666667	1.99	3.54	0.663333333	1.7
F01.PB105002	7.5	4.856666667	3.353333333	4.213333333	4.886666667	9.676666667	5.716666667	1.3
F01.PB105004	19.68333333	13.07666667	4.113333333	1.79	6.7	8.253333333	3.26	0.793333333
F01.PB105006	5.283333333	2.04	0.836666667	0.866666667	0.34	2.016666667	0.6	0.13
F01.PB105009	0	0.096666667	0.056666667	0.136666667	0.02	0.016666667	0.016666667	0.64
F01.PB105012	13.26666667	4.146666667	2.136666667	2.773333333	2.513333333	6.656666667	1.7	1.173333333
F01.PB105013	0.633333333	0.32	0.083333333	0.046666667	0.376666667	0.163333333	0.12	0.013333333
F01.PB105015	1.34	0.823333333	0.813333333	0.393333333	1.796666667	0.623333333	0.11	0.136666667
F01.PB105028	0.836666667	0.873333333	0.146666667	0.243333333	0.193333333	0.663333333	0.296666667	0.073333333
F01.PB105029	0.553333333	1.32	0.253333333	0.093333333	0.086666667	0.073333333	0.04	0.126666667
F01.PB105031	5.606666667	2.536666667	2.476666667	0.003333333	2.363333333	0.226666667	0.12	0.203333333
F01.PB105036	0.12	0.11	0	0.023333333	2.62	7.766666667	6.776666667	2.39
F01.PB105037	0.096666667	0.163333333	0.19	0.576666667	0.196666667	0.393333333	0.173333333	0.266666667
F01.PB105038	1.546666667	0.96	1.31	2.743333333	1.083333333	3.346666667	1.5	0.85
F01.PB105039	2.52	2.513333333	0.79	1.593333333	1.573333333	1.056666667	0.86	0.213333333
F01.PB10504	6.983333333	2.216666667	25.61	25.63333333	22.37	30.85666667	23.19666667	16.16
F01.PB105040	0.36	0.333333333	0.206666667	0.066666667	0.233333333	0.34	0.323333333	0.106666667
F01.PB105048	0.04	0	0.12	0	0.123333333	0.09	0.2	0
F01.PB105049	1.053333333	1.023333333	0.626666667	1.043333333	0.036666667	1.213333333	0.886666667	0.75
F01.PB105052	0.93	0.266666667	0.31	1.15	0.373333333	0.996666667	0.436666667	0.173333333
F01.PB105058	0.836666667	0.48	0.096666667	0.11	0.363333333	0.223333333	0.123333333	0.05
F01.PB105063	2.7	1.21	0.793333333	1.59	0.543333333	2.55	0.896666667	1.046666667
F01.PB105064	0.3	1.406666667	1.08	1.206666667	1.223333333	1.303333333	1.13	0.623333333
F01.PB105067	0.026666667	0.03	0.083333333	0.35	0.096666667	0.12	0.12	0.066666667
F01.PB105069	0.883333333	0.293333333	0.27	0.596666667	0.173333333	0.806666667	0.15	0.276666667
F01.PB105070	0.783333333	0.45	0.323333333	0.63	0.343333333	0.636666667	0.26	0.256666667
F01.PB105075	0.603333333	0.203333333	0.173333333	0.723333333	0.15	0.393333333	0.473333333	0.55
F01.PB105076	4.43	6.713333333	5.87	7.056666667	2.18	4.153333333	3.483333333	9.91
F01.PB105077	7.313333333	7.106666667	1.563333333	5.37	1.223333333	4.446666667	3.393333333	4.613333333
F01.PB105079	0.666666667	0.13	0.093333333	0.12	0.106666667	0.133333333	0.07	0.09
F01.PB105086	1.223333333	0.433333333	0.936666667	0.213333333	1.593333333	0.296666667	0.113333333	0.133333333
F01.PB10509	0.22	5.496666667	45.61	38.17	68.74333333	7.696666667	30.03666667	25.5
F01.PB105095	0.706666667	0.633333333	0.193333333	0.23	0.23	0.23	0.31	0.1
F01.PB1051	3.896666667	8.923333333	13.54666667	20.03	9.726666667	25.14333333	47.93	17.83666667
F01.PB105119	0.553333333	0.153333333	0.103333333	0.453333333	0.27	0.466666667	0.06	0.11
F01.PB105122	15.9	12.54333333	6.426666667	8.656666667	5.993333333	16.02666667	6.516666667	2.966666667
F01.PB105123	1.336666667	3.476666667	0.253333333	0.506666667	0.293333333	0.18	0.636666667	0.13
F01.PB105126	1.756666667	4.056666667	1.476666667	0.693333333	0.816666667	0.076666667	0.706666667	2.556666667
F01.PB105127	0.863333333	1.493333333	2.606666667	6.806666667	0.456666667	6.473333333	5.473333333	8.93
F01.PB105128	0.766666667	0.97	0.553333333	0.993333333	1.126666667	0.9	0.586666667	0.516666667
F01.PB10513	1.66	0.95	0.14	0.033333333	0.143333333	0.313333333	0.183333333	0.15
F01.PB105136	2.203333333	1.556666667	1.8	0.65	1.456666667	1.136666667	0.136666667	0.81
F01.PB105142	1.133333333	0.423333333	0.243333333	0	1.263333333	0	0.296666667	0
F01.PB105144	3.29	1.996666667	1.173333333	1.506666667	0.983333333	2.38	1.203333333	0.543333333
F01.PB105146	2.02	0.8	0.253333333	0.09	0.4	0	0.11	0.073333333
F01.PB105149	7.19	6.186666667	1.576666667	1.323333333	3.326666667	1.896666667	0.796666667	3.14
F01.PB105153	7.066666667	3.383333333	1.263333333	2.4	1.04	1.13	0.82	0.663333333
F01.PB105154	1.65	2.193333333	1.326666667	0.316666667	1.34	0.62	0.336666667	0.12
F01.PB105157	0.313333333	1.24	0.203333333	0.086666667	0.093333333	0.063333333	0.05	0.016666667
F01.PB105162	0.396666667	2.043333333	0.8	0.17	1.183333333	0.773333333	0.73	0.356666667
F01.PB105163	2.31	2.133333333	1.02	1.513333333	1.01	2.71	1.243333333	0.286666667
F01.PB105166	5.603333333	9.163333333	6.506666667	0.063333333	7.183333333	1.336666667	1.703333333	2.35
F01.PB10517	17.51333333	32.73	53.21333333	36.44666667	59.47333333	31.81666667	49.09666667	32.01333333
F01.PB105177	0.446666667	0.91	1.326666667	0.883333333	0.463333333	0.39	0.453333333	0.563333333
F01.PB105184	0.216666667	0.126666667	0.546666667	1.03	0.376666667	0.58	0.296666667	0.413333333
F01.PB105186	2.796666667	2.966666667	2.24	2.826666667	2.563333333	4.063333333	3.856666667	1.453333333
F01.PB105188	3.32	0.03	16.57	15.8	12.91	18.65333333	17.06	7.32
F01.PB105189	0.436666667	450.1666667	454.7566667	317.2966667	3.716666667	24.37333333	24.42666667	1595.163333
F01.PB105190	2.23	0.856666667	1.71	2.09	1.66	2.453333333	1.113333333	1.82
F01.PB105195	1.176666667	1.876666667	9.273333333	13.51333333	7.446666667	4.233333333	3.256666667	5.833333333
F01.PB105199	2.09	3.576666667	1.23	1.216666667	0.726666667	1.846666667	0.993333333	1.16
F01.PB105202	2.06	2.943333333	0.616666667	0.893333333	0.226666667	2.213333333	0.823333333	1.173333333
F01.PB105210	0.146666667	0.256666667	0.126666667	0.126666667	0.17	0.223333333	0.096666667	0.043333333
F01.PB105213	1.083333333	0.836666667	0.37	0.4	0.3	1.153333333	0.373333333	0.146666667
F01.PB105218	0.27	0.233333333	0.026666667	0.023333333	0.02	0.016666667	0	0.036666667
F01.PB105219	12.67	15.80666667	3.97	6.856666667	4.293333333	7.143333333	4.163333333	8.94
F01.PB10522	14.98666667	195.5733333	222.7733333	498.8466667	164.6233333	410.3233333	863.5066667	201.0133333
F01.PB105221	0.806666667	0.216666667	0.083333333	0	0.083333333	0.126666667	0.126666667	0.02
F01.PB105225	3.62	1.873333333	1.273333333	2.43	7.246666667	0.633333333	0.916666667	0.556666667
F01.PB105235	0.486666667	0.076666667	1.246666667	0.896666667	1.243333333	0.793333333	0.3	0.576666667
F01.PB105237	8.166666667	4.776666667	9.68	10.25333333	12.45	12.46333333	13.26666667	5.876666667
F01.PB105238	1.673333333	4.526666667	3.38	3.783333333	5.476666667	4.126666667	1.736666667	1.483333333
F01.PB10524	0.97	13.12	2.333333333	1.076666667	0.496666667	0.946666667	1.123333333	0.323333333
F01.PB105243	2.766666667	1.486666667	0.676666667	0.093333333	0.626666667	0.423333333	0.433333333	0.163333333
F01.PB105245	3.51	0.006666667	4.373333333	0.03	2.696666667	2.096666667	2.06	0.42
F01.PB105249	0.43	0.326666667	0.446666667	1.41	0.213333333	1.763333333	0.82	1.04
F01.PB105250	8.196666667	2.036666667	5.803333333	3.24	8.27	3.94	2.893333333	2.123333333
F01.PB105252	12.6	23.36	42.71666667	0.37	32.69	0.1	0	0.106666667
F01.PB105254	1.14	0.51	0.283333333	0.03	0.856666667	0.026666667	0.023333333	0.026666667
F01.PB105258	0.21	0.993333333	0.113333333	0.086666667	0.18	0.11	0.266666667	0.106666667
F01.PB10526	13.91	35.69333333	76.95	82.83333333	56.61	34.27	160.5266667	68.12666667
F01.PB105264	0.526666667	0.696666667	0.163333333	0.08	0.336666667	0.69	0.673333333	0.223333333
F01.PB105282	6.253333333	3.506666667	2.266666667	0	1.88	0.41	0.693333333	0.18
F01.PB10529	97.50666667	233.18	229.2066667	266.21	346.2866667	99.59	683.8533333	141.0266667
F01.PB105290	1.59	1.456666667	0.426666667	0.42	0.136666667	0.58	0.216666667	0.256666667
F01.PB105291	8.233333333	4.216666667	0.213333333	0.11	0.04	0.316666667	0.726666667	0.186666667
F01.PB105294	7.686666667	7.303333333	0.946666667	0.223333333	2.433333333	0.266666667	0.316666667	0.336666667
F01.PB105296	2.73	6.083333333	4.2	1.24	3.766666667	0.873333333	0.703333333	1.083333333
F01.PB105297	2.376666667	0.596666667	0.216666667	0.35	0.266666667	1.583333333	0.376666667	0.14
F01.PB105306	0.29	0.226666667	0.19	0.36	0.18	0.406666667	0.176666667	0.23
F01.PB105309	0.313333333	0.373333333	0.733333333	1.83	0.39	1.646666667	0.51	0.373333333
F01.PB10531	0.18	0.996666667	1.316666667	1.31	0.11	0.1	0	6.8
F01.PB105317	4.396666667	1.823333333	1.276666667	4.143333333	0.023333333	4.31	2.256666667	1.473333333
F01.PB10532	49.17333333	72.91	119.62	97.07	114.72	120.3233333	197.71	63.11333333
F01.PB105322	0.613333333	0.303333333	0.08	0.003333333	0.07	0.1	0.053333333	0.013333333
F01.PB105325	0.206666667	0.073333333	0.29	2.93	0.526666667	2.53	1.17	0.81
F01.PB105328	16.01	21.09	8.286666667	35.13333333	1.216666667	28.55333333	12.28333333	19.20333333
F01.PB105329	0.583333333	0.533333333	0.103333333	0.173333333	0.086666667	0.42	0.086666667	0.023333333
F01.PB105331	0.366666667	0.766666667	0.666666667	1.066666667	0.406666667	1.256666667	1.153333333	0.286666667
F01.PB105337	0.1	1.37	0.496666667	0.12	0.206666667	1.436666667	0.19	0.243333333
F01.PB105339	1.573333333	1.646666667	0.036666667	1.133333333	0.48	1.833333333	0.82	0.46
F01.PB10534	9.57	10.92333333	7.103333333	0.353333333	7.756666667	0.37	8.94	0.693333333
F01.PB105342	3.09	0.866666667	0.186666667	0.673333333	0.1	3.52	0.303333333	0.163333333
F01.PB105346	0.316666667	0.906666667	0.2	0.14	0.196666667	0.666666667	0.096666667	0.12
F01.PB10535	1.476666667	0.3	1.593333333	5.68	0.076666667	8.223333333	4.483333333	2.98
F01.PB105350	0.59	0.836666667	1.173333333	1.076666667	0.54	0.443333333	0.343333333	0.13
F01.PB105360	0.3	0.19	0.533333333	0.113333333	0.716666667	0.286666667	0.116666667	0.053333333
F01.PB105369	0.706666667	0.54	1.29	1.93	2.016666667	0.86	0.586666667	0.45
F01.PB105377	5.596666667	3.076666667	2.52	4.123333333	1.436666667	5.68	2.806666667	2.336666667
F01.PB105380	5.286666667	3.646666667	0.006666667	0	0	0.01	0.006666667	0
F01.PB105388	1.363333333	0	1.6	2.206666667	0.773333333	3.083333333	1.196666667	1.38
F01.PB105389	0	0	0.223333333	0.943333333	0	0.986666667	0.373333333	0.406666667
F01.PB10539	0.296666667	0.036666667	31.96	0.73	85.22333333	8.446666667	8.266666667	0.846666667
F01.PB105393	0.04	0.136666667	0.233333333	1.02	0.216666667	0.63	0.32	0.86
F01.PB105394	0.37	1.11	3.673333333	2.566666667	0.653333333	0.476666667	3.176666667	3.79
F01.PB105397	0.19	5.45	2.89	0	0.153333333	0.05	0.18	3.713333333
F01.PB105400	0.816666667	15.55	31.18333333	6.496666667	43.02333333	1.76	25.19666667	7.603333333
F01.PB105409	2.353333333	1.62	0.706666667	0.426666667	0.32	1.353333333	0.5	0.47
F01.PB105410	0	0	0	1.323333333	2.686666667	0	0	0
F01.PB105411	5.286666667	4.79	5.803333333	7.823333333	6.1	6.84	4.85	7.296666667
F01.PB105414	1.296666667	0.926666667	0.43	0.223333333	0.553333333	0.13	0.383333333	0.36
F01.PB105421	0.886666667	0.523333333	0.683333333	0.813333333	1.15	0.65	0.73	0.39
F01.PB105422	0.536666667	0.783333333	0.116666667	0	0.073333333	0.08	0.096666667	0.156666667
F01.PB105425	0.296666667	3.11	1.026666667	0.263333333	0	0.216666667	0.216666667	4.293333333
F01.PB105427	0.243333333	0.256666667	0.653333333	0.803333333	0.336666667	0.603333333	0.57	0.36
F01.PB10543	0.216666667	0.263333333	0.066666667	0	0.253333333	0	0	0
F01.PB105431	1.08	0.14	0.06	0.193333333	0.036666667	0.243333333	0.14	0.016666667
F01.PB105433	0.56	0.493333333	0.846666667	0.996666667	0.336666667	0.686666667	0.556666667	1.483333333
F01.PB105436	0.066666667	0.013333333	0.026666667	0.036666667	0	0	0	0.163333333
F01.PB10545	0	0.013333333	0	2.596666667	6.41	0	0	0
F01.PB105452	0.87	0.696666667	0.86	1.246666667	2.933333333	3.73	1.01	0.21
F01.PB105463	16.33333333	14.4	30.62333333	38.73333333	33.71	17.04333333	31.40333333	12.14
F01.PB105464	1.233333333	0.066666667	0.013333333	0.01	0.043333333	0.106666667	0.026666667	0.003333333
F01.PB105467	11.09666667	7.296666667	3.543333333	1.39	3.733333333	4.173333333	3.246666667	1.713333333
F01.PB10547	1.063333333	2.713333333	3.536666667	4.403333333	1.613333333	8.706666667	7.92	2.16
F01.PB105472	0.386666667	0.736666667	0.223333333	0.22	0.143333333	0.21	0.32	0.226666667
F01.PB105475	5.5	1.276666667	2.306666667	1.093333333	1.976666667	3.983333333	1.63	0.493333333
F01.PB105478	4.116666667	0.606666667	2.633333333	6.476666667	4.393333333	6.833333333	3.826666667	3.483333333
F01.PB105482	3.566666667	2.51	0.323333333	0.68	0.356666667	1.026666667	0.17	0.593333333
F01.PB105483	0.193333333	0.166666667	0.346666667	0.043333333	0.533333333	0.25	0.096666667	0.066666667
F01.PB105484	4.326666667	3.406666667	40.56	21.09333333	31.58	3.98	7.7	10.19666667
F01.PB105486	0.676666667	2.046666667	0.753333333	0	0.61	0	0	0
F01.PB105493	0.743333333	0.353333333	0.433333333	0.603333333	0.26	0	0.023333333	0.133333333
F01.PB105498	0.52	0.32	0.16	0.613333333	0.103333333	1.073333333	0.51	0.133333333
F01.PB105499	0.413333333	0.166666667	0.676666667	1.623333333	0.46	0.31	0.123333333	0.243333333
F01.PB105500	0.62	0.263333333	0.176666667	0.206666667	0.116666667	0.643333333	0.38	0.21
F01.PB105502	0.576666667	0.27	0.596666667	0.64	0.366666667	0.453333333	0.603333333	0.213333333
F01.PB105503	1.05	1.083333333	0.15	0.036666667	0.19	0.103333333	0.02	0.066666667
F01.PB105515	0.91	0.79	0.81	1.136666667	0.24	1.456666667	0.69	0.756666667
F01.PB105518	0.106666667	0.12	0.043333333	0.21	0.156666667	0.15	0.193333333	0.036666667
F01.PB105519	0.403333333	0.236666667	0	0.106666667	0.016666667	0.186666667	0.07	0.023333333
F01.PB105525	0.006666667	0	0.006666667	0.023333333	0.05	0.043333333	0.016666667	0
F01.PB105528	1.623333333	1.126666667	0.733333333	0.823333333	0.59	1.273333333	0.38	0.386666667
F01.PB105530	0.896666667	0.84	0.51	0.42	0.306666667	0.536666667	0.153333333	0.403333333
F01.PB105531	0.346666667	0.266666667	0.506666667	0.433333333	0.206666667	0.29	0.52	0.113333333
F01.PB105535	0.446666667	0.46	0.063333333	0.32	0.03	0.553333333	0.28	0.123333333
F01.PB105536	1.903333333	0.776666667	1.4	0.28	1.663333333	1.336666667	1.356666667	0.25
F01.PB105541	0.223333333	0.096666667	0	0.063333333	0.193333333	0.233333333	0.04	0.103333333
F01.PB105546	4.43	1.856666667	2.696666667	1.683333333	1.046666667	3.46	2.01	1.153333333
F01.PB10555	7.986666667	35.63	72.78666667	32.47	27.68	9.466666667	17.91333333	124.8
F01.PB105555	0.526666667	0.176666667	0.123333333	0.283333333	0.13	0.53	0.22	0.1
F01.PB105557	0.09	0.12	0.39	0.866666667	1.073333333	0.036666667	0.556666667	0.06
F01.PB105560	11.64333333	6.333333333	0.646666667	0.273333333	2.883333333	1.566666667	1.366666667	0.366666667
F01.PB105566	0.42	0.176666667	0.103333333	0.26	0.096666667	0.2	0.09	0.043333333
F01.PB105567	1.06	1.423333333	0.306666667	0.183333333	0.64	1.316666667	1.19	0.32
F01.PB105572	7.473333333	2.333333333	1.396666667	4.663333333	1.463333333	6.013333333	4.233333333	1.733333333
F01.PB105577	3.413333333	1.256666667	1.413333333	1.53	1.336666667	1.023333333	1.456666667	0.353333333
F01.PB105578	2.353333333	1.453333333	0.736666667	0.67	0.776666667	0.606666667	0.293333333	0.243333333
F01.PB105580	0.95	0.806666667	1.363333333	0.703333333	1.87	1.243333333	0.23	0.186666667
F01.PB105583	1.723333333	0.626666667	0.366666667	0.17	0.226666667	0.356666667	0.286666667	0.2
F01.PB105590	1.763333333	1.216666667	2.146666667	1.23	0.863333333	0.766666667	1.06	1
F01.PB105599	5.596666667	5.796666667	0	0.753333333	0	1.006666667	2.443333333	1.263333333
F01.PB1056	0.943333333	9.993333333	4.34	9.87	0.62	10.63	5.71	4.243333333
F01.PB105602	1.123333333	0	0.583333333	0.283333333	0.936666667	0.376666667	0.21	0.313333333
F01.PB105609	1.503333333	2.343333333	4.046666667	5.703333333	1.483333333	3.266666667	3.83	6.88
F01.PB105611	2.09	3.103333333	0.396666667	1.433333333	0.803333333	1.956666667	1.646666667	1.21
F01.PB105612	17.43	16.14	6.403333333	0	5.84	0.033333333	0	0
F01.PB105617	3.666666667	0.816666667	0.173333333	1.25	0.31	4.523333333	3.063333333	0.01
F01.PB105622	0.756666667	0.846666667	0.246666667	0.18	0.483333333	0.573333333	0.543333333	0.153333333
F01.PB105629	1.556666667	1.643333333	1.44	2.266666667	1.03	0.633333333	1.02	0.84
F01.PB105631	0.703333333	1.44	0.046666667	0.356666667	0.043333333	1.613333333	0.463333333	0.133333333
F01.PB105634	2.47	1.736666667	1.386666667	2.09	1.32	3.233333333	1.11	0.71
F01.PB105637	61.17	51.09333333	83.81	42.64	161.4466667	57.19	29.99	13.73
F01.PB10564	4.64	5.38	5.07	9.236666667	8.23	9.19	12.74666667	5.903333333
F01.PB105643	0.986666667	0.666666667	0.126666667	0.433333333	0.37	1.156666667	0.646666667	0.216666667
F01.PB105644	0.283333333	0.436666667	0.443333333	0.973333333	0.093333333	1.24	0.743333333	0.376666667
F01.PB105645	4.29	2.306666667	0.616666667	0.37	2.966666667	3.3	2.43	0.416666667
F01.PB105646	1.746666667	3.18	0.293333333	0.743333333	0.016666667	2.446666667	0.703333333	0.04
F01.PB105656	0	0.143333333	0.616666667	0.13	0.37	0.18	0.173333333	0
F01.PB105665	0.353333333	0.143333333	0.063333333	0.116666667	0.05	0.41	0.036666667	0.013333333
F01.PB105666	0.823333333	0.773333333	0.396666667	0.496666667	0.116666667	0.593333333	0.523333333	0.363333333
F01.PB105672	6.94	10.81	13.11	9.55	16.63333333	7.433333333	13.78	7.796666667
F01.PB105676	16.76333333	11.09666667	4.523333333	3.606666667	5.333333333	8.393333333	6.773333333	2.566666667
F01.PB105677	1.003333333	7.61	14.45666667	33.97	4.89	24.31666667	10.37	18.83
F01.PB105679	2.04	1.363333333	1.986666667	2.38	2.053333333	2.173333333	1.743333333	0.733333333
F01.PB105682	2.04	3.05	1.48	3.9	5.823333333	0.926666667	11.27	5.973333333
F01.PB105685	3.756666667	1.74	0.266666667	0.46	0.313333333	0.706666667	0.193333333	0.21
F01.PB10569	5.603333333	5.96	1.79	1.353333333	1.676666667	3.676666667	2.943333333	1.193333333
F01.PB1057	0.216666667	0.213333333	2.82	3.306666667	2.493333333	3.12	3.443333333	1.203333333
F01.PB105706	4.11	5.15	6.796666667	9.12	7.46	9.613333333	7.953333333	3.383333333
F01.PB105708	11.40333333	9.633333333	1.803333333	0.95	1.25	1.99	0	0
F01.PB10571	29.74	24.91666667	18.61	15.30333333	17.47666667	37.08666667	10.82	11.15666667
F01.PB105713	1.963333333	0.813333333	0.43	0.54	0.273333333	0.656666667	0.49	0.12
F01.PB10572	7.096666667	11.28	13.80333333	14.85	12.85333333	13.07333333	9.086666667	8.556666667
F01.PB105720	0.683333333	0.15	0.673333333	0	0.633333333	0.3	0.246666667	0.41
F01.PB105724	1.61	0.533333333	0.063333333	0.203333333	0.056666667	0.37	0.083333333	0.05
F01.PB105733	3.12	3.483333333	2.833333333	2.903333333	5.86	4.54	5.133333333	0.853333333
F01.PB105739	0.92	1.126666667	0.943333333	1.126666667	1.12	1.593333333	0.383333333	0.163333333
F01.PB105740	0.816666667	0.726666667	0.4	0.876666667	0.436666667	1.773333333	0.376666667	0.02
F01.PB105744	0.06	0.02	0	0.006666667	0.086666667	0.42	0.516666667	0.23
F01.PB105746	0.523333333	0.2	1.136666667	0.636666667	0.27	1.19	0.54	0.173333333
F01.PB105748	0.33	0.466666667	0.283333333	0.233333333	0.266666667	0.086666667	0.106666667	0.606666667
F01.PB105749	1.366666667	0.233333333	0.296666667	1.2	0.856666667	3.33	0.07	0.003333333
F01.PB105751	4.743333333	13.1	5.046666667	2.753333333	3.783333333	1.063333333	3.81	6.816666667
F01.PB105759	0.693333333	1.923333333	18.89333333	2.02	21.44333333	0.06	4.536666667	5.483333333
F01.PB10576	6.046666667	9.883333333	5.363333333	4.516666667	7.066666667	9.153333333	12.16666667	4.216666667
F01.PB105772	0.793333333	0.126666667	0.22	0.353333333	0	0.063333333	0.106666667	0.05
F01.PB105776	1.403333333	1.673333333	0.196666667	0.396666667	0.27	1.083333333	0.17	0.073333333
F01.PB105781	3.703333333	2.993333333	4.716666667	6.18	3.543333333	8.423333333	3.17	3.54
F01.PB105786	0	1.15	0.26	0.14	0	0	0	0.903333333
F01.PB10579	1.51	0.826666667	2.14	3.416666667	6.943333333	2.853333333	2.626666667	7.333333333
F01.PB105796	0.896666667	7.06	1.586666667	0	0	0.06	0.316666667	1.85
F01.PB105799	5.926666667	3.783333333	0.953333333	0.206666667	1.293333333	2.393333333	1.68	0.396666667
F01.PB105800	1.18	1.203333333	0.216666667	0.1	0.213333333	0.37	0.13	0.11
F01.PB105808	0.583333333	0.646666667	0.253333333	0.296666667	0.55	0.156666667	0.85	0.046666667
F01.PB105810	0.16	0	0.033333333	0.04	0.343333333	0.046666667	0.056666667	0
F01.PB105820	3.163333333	2.236666667	0.766666667	1.05	2.95	1.033333333	1.513333333	0.376666667
F01.PB105830	7.756666667	22.26333333	42.42666667	32.96666667	44.76666667	44.51666667	61.45	12.96666667
F01.PB105831	0.73	1.05	0.62	0.163333333	0.093333333	0.133333333	0.863333333	0.063333333
F01.PB105835	3.33	10.42333333	5.66	3.19	3.22	1.436666667	1.89	9.513333333
F01.PB105845	2.753333333	1.103333333	1.066666667	0.913333333	1.663333333	0.81	0.61	0.41
F01.PB105847	11.09333333	4.03	0.033333333	0	0.2	0	0	0
F01.PB105850	11.24333333	28.97333333	9.45	11.96	6.563333333	28.11666667	10.32333333	7.246666667
F01.PB105852	0.416666667	0.643333333	0.253333333	0	0.403333333	0	0.103333333	0.046666667
F01.PB105853	0.426666667	0.513333333	0.433333333	0.513333333	0.376666667	0.406666667	0.323333333	0.113333333
F01.PB105855	4.16	6.113333333	5.486666667	6.543333333	8.48	4.346666667	4.48	4.283333333
F01.PB105856	0.953333333	1.596666667	2.796666667	0.473333333	1.723333333	0.793333333	1.63	0.613333333
F01.PB105857	2.843333333	0.59	0.933333333	0.863333333	0.383333333	1.2	0.706666667	0
F01.PB105858	1.62	0.913333333	0.656666667	0.436666667	0.493333333	0.386666667	0.413333333	0.39
F01.PB105859	0.173333333	0.103333333	0.186666667	0.326666667	0.173333333	0.56	0.21	0.03
F01.PB105869	3.373333333	3.546666667	0.416666667	0.176666667	0.23	1.49	0.846666667	0.446666667
F01.PB10587	61.38	51.46333333	62.87333333	2.463333333	77.37	19.86666667	16.30333333	3.25
F01.PB105870	1.586666667	1.926666667	0.723333333	0.09	1.123333333	0.173333333	0.14	0.093333333
F01.PB105871	14.31666667	10.47	8.4	0.166666667	9.356666667	7.163333333	4.426666667	4.81
F01.PB105879	1.823333333	0.11	0.186666667	0.113333333	0.48	0.166666667	0.063333333	0.02
F01.PB105880	1.09	1.066666667	0.216666667	0.24	0.243333333	0.593333333	0.38	0.303333333
F01.PB105884	0	0	0.44	1.036666667	0.046666667	4.416666667	10.26666667	2.95
F01.PB105888	2.683333333	3.533333333	3.393333333	3.466666667	2.48	3.836666667	2.176666667	2.48
F01.PB10589	1.73	2.866666667	5.78	10.38	5.446666667	3.68	3.853333333	6.97
F01.PB105893	0.093333333	0.07	0.103333333	0.143333333	0.08	0.176666667	0.083333333	0.086666667
F01.PB105896	4.1	1.41	0.916666667	0.603333333	1.846666667	0.56	0.126666667	0.476666667
F01.PB105897	0.186666667	0.46	0.443333333	0.693333333	0.33	0.97	1.326666667	0.75
F01.PB105900	0.013333333	0.016666667	0.093333333	0.126666667	0.056666667	0.016666667	0.05	0.08
F01.PB105901	0	0.75	0.173333333	0	0.41	0.213333333	0.233333333	0.073333333
F01.PB105907	0.22	0.743333333	0.73	1.783333333	0.026666667	1.743333333	1.283333333	1.28
F01.PB105908	3.066666667	0.096666667	7.59	11.49666667	4.316666667	9.996666667	4.68	5.183333333
F01.PB10592	0.58	0.176666667	0.2	0.733333333	0.593333333	3.156666667	0.056666667	0
F01.PB10594	0.013333333	0.083333333	0.106666667	0.02	0.073333333	0.023333333	0	0
F01.PB105940	0.526666667	0.29	0.443333333	0.563333333	0.59	0.29	1.476666667	0.54
F01.PB105941	1.503333333	0.293333333	0.35	0.303333333	0.31	0.186666667	0.14	0.663333333
F01.PB105942	1.226666667	0.15	0.246666667	0.276666667	0.263333333	0.57	0.27	0.203333333
F01.PB105946	0.46	1.046666667	0.436666667	0.21	0.133333333	0.17	0.086666667	0.09
F01.PB105947	3.37	26.86	9.983333333	4.09	31.42666667	3.85	2.48	4.076666667
F01.PB105956	0.6	1.933333333	2.443333333	6.776666667	1.67	4.583333333	4.423333333	4.166666667
F01.PB10596	31.24	29.08666667	44.35666667	60.61333333	53.18333333	38.14333333	50.29333333	21.11
F01.PB105962	1.356666667	2.466666667	0.2	1.476666667	0.55	1.833333333	0.24	0.563333333
F01.PB10597	10.16666667	24.36666667	18.62	24.27333333	22.5	19.98	18.3	23.57
F01.PB105970	0.45	0.866666667	0.09	0.066666667	0.053333333	0.516666667	0.063333333	0.103333333
F01.PB105974	3.293333333	1.216666667	0.273333333	0.286666667	0.276666667	0.676666667	0.243333333	0.056666667
F01.PB105976	0.866666667	2.623333333	1.67	0.966666667	1.026666667	1.21	0.9	0.41
F01.PB105978	0.183333333	0.186666667	0.326666667	0.53	0.246666667	0.503333333	0.23	0.126666667
F01.PB10598	14.05	9.913333333	6.266666667	15.36666667	4.033333333	13.78	11.52333333	6.453333333
F01.PB105981	0.263333333	0.253333333	0.406666667	0.736666667	0.41	1.08	0.143333333	0.3
F01.PB105984	2.646666667	1.78	0.55	0.293333333	0.893333333	1.023333333	0.96	0.253333333
F01.PB105990	0.583333333	1.123333333	2.19	4.223333333	2.09	2.933333333	2.42	0.973333333
F01.PB105991	2.42	2.883333333	1.82	1.766666667	1.463333333	2.31	1.283333333	1.256666667
F01.PB105996	2.556666667	2.58	0.666666667	0.523333333	0.54	1.363333333	0.526666667	0.2
F01.PB105998	7.023333333	9.07	28.21666667	46.25	20.27	49.13666667	35.66333333	21.13
F01.PB105999	1.223333333	1.543333333	0.56	1.013333333	1	1.026666667	0.983333333	0.6
F01.PB106009	2.433333333	1.73	0.32	0	0.363333333	1.12	0.616666667	0.223333333
F01.PB106010	0.613333333	0.7	0.343333333	0.21	0.3	0.816666667	0.073333333	0.476666667
F01.PB106018	0.266666667	15.23	15.51666667	0.153333333	0.2	1.16	0.863333333	34.39666667
F01.PB106023	5.906666667	4.766666667	0.833333333	1.84	2.196666667	4.25	1.983333333	1.11
F01.PB106029	2.173333333	0.653333333	2.436666667	2.203333333	0.796666667	0.8	0.21	0.683333333
F01.PB106030	0.133333333	0.173333333	0.343333333	0.9	0.15	2.793333333	0.293333333	0.37
F01.PB106034	0.9	0.59	0.23	0	0.38	1.11	0.276666667	0.083333333
F01.PB106036	0.37	0	3.886666667	2.763333333	1.46	2.67	1.26	4.306666667
F01.PB106039	2.696666667	0.326666667	0	0.186666667	0	0.23	0	0
F01.PB10604	5.11	3.476666667	4.776666667	0.613333333	30.59	14.30666667	2.606666667	0.39
F01.PB106041	0.026666667	0.193333333	0.97	4.066666667	0.013333333	4.7	1.673333333	2.073333333
F01.PB106042	0.116666667	0.636666667	0.416666667	0.63	0.253333333	1.206666667	0.413333333	0.146666667
F01.PB106047	1.193333333	0.216666667	0.11	0.833333333	0.17	0.266666667	0.463333333	0.12
F01.PB106048	5.84	3.68	0.91	1.32	0.666666667	1.143333333	1.28	1.076666667
F01.PB106051	0.08	0.01	0.056666667	0.683333333	0.096666667	0.156666667	0.06	0.083333333
F01.PB106058	4.483333333	4.18	3.946666667	6.416666667	4.953333333	3.323333333	2.983333333	5.166666667
F01.PB106061	12.24666667	15.94666667	3.553333333	0	1.856666667	0	0.013333333	0.01
F01.PB106066	2.976666667	2	0.2	0.386666667	0.923333333	0.796666667	0.326666667	0.286666667
F01.PB106080	0.066666667	0.11	0.706666667	1.003333333	0.266666667	0.36	0.363333333	0.31
F01.PB10609	0.06	0.426666667	0.983333333	1.033333333	0.94	1.756666667	1.37	3.96
F01.PB106090	0	0.013333333	0.036666667	0.263333333	0	1.246666667	0.62	0.33
F01.PB106094	0.393333333	0	1.466666667	0.14	1.086666667	0.613333333	0.396666667	0.213333333
F01.PB10610	20.94333333	20.42666667	5.453333333	6.21	1.966666667	12.80333333	10.72333333	3.973333333
F01.PB106100	0.296666667	1.013333333	4.933333333	1.106666667	1.516666667	0.283333333	0.18	0.753333333
F01.PB106101	49.61	35.05	28.86333333	35.89666667	23.12333333	22.13666667	25.99666667	15.37333333
F01.PB10611	2.03	2.276666667	5.073333333	8.16	1.443333333	9.47	10.98333333	4.586666667
F01.PB106119	22.30666667	8.71	3.733333333	32.83333333	9.316666667	17.84	14.14666667	12.89666667
F01.PB106121	2.253333333	3.053333333	1.426666667	0.133333333	1.253333333	0.786666667	0.996666667	0.536666667
F01.PB106123	0.206666667	0.323333333	0.203333333	0.05	0.233333333	0.183333333	0.103333333	0.063333333
F01.PB106133	0.623333333	0.33	0.383333333	2.26	0.283333333	2.34	0.586666667	0.763333333
F01.PB106135	1.023333333	0.253333333	2.586666667	0.276666667	3.373333333	0	0	0.103333333
F01.PB10614	48.76666667	63.41333333	164.34	238.1566667	228.4166667	62.20666667	123.2533333	178.8266667
F01.PB106140	0.85	1.276666667	0.99	0.433333333	1	0.576666667	0.49	0.18
F01.PB106143	0.44	0.59	0.36	0.276666667	0.54	0.36	0.183333333	0.076666667
F01.PB106148	0.273333333	0.146666667	0.06	0.076666667	0.096666667	0.2	0.036666667	0
F01.PB106152	0.85	0.683333333	0.383333333	0.73	0.37	0.476666667	0.106666667	0.083333333
F01.PB106157	0.346666667	0.033333333	0.283333333	0.38	0.143333333	0.253333333	0.03	0.07
F01.PB106161	2.07	1.78	0.78	0.176666667	0.363333333	0.793333333	0.886666667	0.44
F01.PB106163	0.893333333	0.943333333	0.456666667	0.5	0.483333333	2.323333333	0.46	0.116666667
F01.PB106168	0.42	1.993333333	1.416666667	0.71	0.236666667	0.13	0.323333333	3.66
F01.PB106172	0.896666667	0.653333333	1.27	1.033333333	0.916666667	2.596666667	1.31	0.89
F01.PB106176	0	0	2.383333333	0	3.723333333	0.783333333	1.75	0.443333333
F01.PB106177	0.443333333	0.91	0.366666667	0	0.396666667	0	0.093333333	0
F01.PB106178	17.47333333	10.9	11.03	0.033333333	12.29	1.396666667	2.39	0.94
F01.PB106179	1.033333333	1.036666667	2.656666667	7.126666667	0.566666667	6.866666667	3.856666667	3.676666667
F01.PB106180	1.093333333	1.693333333	1.27	0.66	1.296666667	0.746666667	0.303333333	1.026666667
F01.PB106184	1.983333333	0.123333333	0.503333333	0.156666667	0.083333333	0.083333333	0.033333333	0.546666667
F01.PB106185	10.40666667	20.60333333	21.33333333	6.82	29.84666667	32.78333333	26.04666667	14.57666667
F01.PB106188	0.9	0.686666667	0.64	0.5	0.366666667	0.6	0.22	0.146666667
F01.PB106189	4.316666667	0	5.16	0	3.876666667	2.293333333	0.52	0.49
F01.PB10619	117.77	1.466666667	13.3	77.34	21.26	12.15666667	13.24333333	12.19666667
F01.PB106191	5.523333333	4.48	7.386666667	9.39	3.84	7.803333333	4.74	17.57333333
F01.PB106197	6.086666667	5.726666667	18.73333333	11.83666667	28.92333333	28.90666667	4.063333333	2.51
F01.PB106198	1.01	1.966666667	0	2.95	5.673333333	1.9	13.61666667	3.373333333
F01.PB106200	0	0	0.023333333	0	0.19	0.336666667	0	0.036666667
F01.PB106202	26.62333333	11.9	6.186666667	4.073333333	4.686666667	3.653333333	1.05	0.31
F01.PB10621	32.6	32.97333333	31.21333333	38.30333333	19.14666667	58.06333333	50.68	22.5
F01.PB106212	7.483333333	12.39666667	0.14	0.036666667	0.29	0.426666667	0.503333333	0.126666667
F01.PB106213	1.27	1.233333333	2.153333333	2.496666667	2.6	2.523333333	1.37	1.196666667
F01.PB106215	3.456666667	2.266666667	1.013333333	1.81	0.643333333	2.866666667	1.58	1.956666667
F01.PB106220	0.7	0.163333333	0.023333333	0.076666667	0.023333333	0.073333333	0.013333333	0.046666667
F01.PB106227	0.283333333	0.346666667	0.203333333	0.046666667	0.06	0.573333333	0.046666667	0
F01.PB106230	0.983333333	0.6	0.183333333	0.2	0.653333333	0.143333333	0.23	0.046666667
F01.PB106231	0.95	0.443333333	0.266666667	0.063333333	0.19	0.38	0.406666667	0.24
F01.PB106235	7.253333333	2.1	11.24666667	6.46	7.496666667	6.32	13.18	5.006666667
F01.PB106242	1.92	2.24	4.39	8.55	4.62	7.706666667	3.623333333	2.703333333
F01.PB106244	1.526666667	0.3	0.573333333	0.686666667	0.446666667	1.586666667	0.663333333	0.126666667
F01.PB106245	0.813333333	0.603333333	0.503333333	0.063333333	1.226666667	0.446666667	1.196666667	0.04
F01.PB106247	0.28	0.076666667	4.69	5.406666667	0.363333333	0	1.383333333	0.896666667
F01.PB106248	17.98333333	15.60666667	14.78333333	4.803333333	28.21333333	6.48	3.013333333	2.733333333
F01.PB10625	2.636666667	3.51	6.68	3.716666667	2.433333333	2.756666667	1.953333333	5.133333333
F01.PB106259	1.776666667	7.156666667	38.03	62.96666667	15.70333333	23.41666667	18.24666667	27.62333333
F01.PB106260	0.596666667	1.063333333	2.25	6.836666667	1.26	6.126666667	3.403333333	4.016666667
F01.PB106269	0	0.136666667	16.9	34.06	11.23666667	32.69	28.79	17.8
F01.PB106273	0.726666667	0.246666667	0.276666667	0.49	0.34	0.5	0.216666667	0
F01.PB106276	0	0.163333333	0.096666667	0.506666667	0	0	0.086666667	0.733333333
F01.PB106288	0	0.566666667	0.256666667	0	0.81	0	0	0
F01.PB106293	0.99	2.946666667	0.996666667	0.306666667	0.06	0.193333333	0	1.036666667
F01.PB106294	0	0.54	0.31	0	0.55	0	0	0.12
F01.PB106298	0.593333333	2.84	0.313333333	0.486666667	0.5	0.516666667	0.356666667	1.296666667
F01.PB106301	0.58	0.5	0.153333333	0	0.1	0.013333333	0.02	0.04
F01.PB106313	0.01	0.033333333	0.02	0.023333333	0	0.013333333	0.05	0.026666667
F01.PB106317	3.356666667	3.586666667	0.68	1.126666667	1.683333333	2.436666667	2.91	0.543333333
F01.PB106320	3.036666667	2.06	0.616666667	0.55	0.173333333	1.183333333	0.683333333	0.65
F01.PB106326	4.276666667	3.583333333	2.85	2.983333333	3.01	1.77	1.163333333	3.463333333
F01.PB106328	0.223333333	0.22	0.71	0.683333333	0.46	0.57	0.493333333	0.253333333
F01.PB106331	1.55	3.81	0.4	0.673333333	0.576666667	0.59	0.526666667	0.21
F01.PB106334	0.593333333	0.923333333	0.08	0.06	0.026666667	0.273333333	0.146666667	0
F01.PB10634	39.79333333	35.95666667	12.31333333	0	9.876666667	16.09333333	12.13	4.943333333
F01.PB106340	0.606666667	3.556666667	4.27	1.376666667	2.716666667	0.903333333	1.383333333	5.27
F01.PB106344	3.083333333	4.27	2.136666667	0.08	2.826666667	0.953333333	1.116666667	1.24
F01.PB106355	0	0	0.366666667	2.926666667	1.086666667	1.41	4.1	0.7
F01.PB10637	1.886666667	19.03666667	147.9733333	352.6866667	121.7133333	257.1166667	357.13	248.67
F01.PB106371	0.046666667	0.14	2.746666667	1.213333333	3.36	0.403333333	0.653333333	0.553333333
F01.PB106374	0.31	1.783333333	0.303333333	1.04	0.416666667	2.14	0.403333333	0.306666667
F01.PB106378	0.563333333	0.226666667	1.51	23.17333333	0.483333333	9.466666667	10.26333333	3.513333333
F01.PB106388	26.17666667	20.36666667	10.94	5.616666667	6.606666667	5.22	16.20666667	8.76
F01.PB106397	0.983333333	0.843333333	0.026666667	0.1	0.226666667	1.04	0.046666667	0.083333333
F01.PB106398	2.046666667	2.28	1.376666667	1.02	0.643333333	0.85	0.903333333	0.676666667
F01.PB106401	5.52	6.883333333	6.066666667	2.236666667	4.266666667	4.21	2.686666667	3.226666667
F01.PB106403	0.236666667	0.053333333	0.033333333	0.053333333	0.11	0.063333333	0.016666667	0
F01.PB106407	16.95666667	13.73333333	4.313333333	7.816666667	8.28	4.933333333	3.113333333	3.383333333
F01.PB106408	3.53	1.9	1.493333333	1.69	1.556666667	1.85	0.286666667	0.453333333
F01.PB106409	0	1.133333333	0.603333333	1.266666667	0	0	0	4.9
F01.PB10641	0.51	0.466666667	8.546666667	10.35666667	5.493333333	14.92666667	10.27333333	4.563333333
F01.PB106410	0.17	0.076666667	0.123333333	0.35	0.093333333	0.37	0.203333333	0.236666667
F01.PB106419	0.223333333	0.563333333	0.876666667	0.523333333	0.366666667	0.02	0.313333333	0.51
F01.PB106428	4.22	5.703333333	2.7	6.73	2.033333333	3.923333333	1.896666667	9.43
F01.PB10643	17.00666667	30.42333333	37.71666667	18.40333333	20.99666667	6.953333333	8.59	45.46666667
F01.PB106433	0.923333333	0.356666667	1.853333333	3.546666667	1.856666667	3.176666667	1.83	0.43
F01.PB106440	1.226666667	0.76	1.946666667	2.48	1.706666667	2.656666667	2.283333333	1.833333333
F01.PB106444	1.17	0.06	6.983333333	3.513333333	7.183333333	3.59	2.656666667	1.256666667
F01.PB106447	16.07	10.34666667	1.436666667	1.773333333	3.403333333	9.41	4.86	1.113333333
F01.PB106451	2.906666667	2.73	2.53	4.306666667	2.733333333	6.82	3.83	2.3
F01.PB106452	1.333333333	1.876666667	0.84	0.593333333	0.83	1.523333333	0.91	1.326666667
F01.PB106454	3.246666667	6.58	6.783333333	6.976666667	1.94	3.39	2.51	19.68
F01.PB10646	12.06666667	7.736666667	3.296666667	3.67	4.99	4.53	0.206666667	0.34
F01.PB106461	0.48	0.443333333	0.366666667	0.27	0.306666667	0.516666667	0.643333333	0.113333333
F01.PB106465	0.846666667	0.45	0.25	0	0.543333333	0.26	0.21	0.103333333
F01.PB106476	2.216666667	1.926666667	0.69	1.266666667	0.24	2.423333333	1.403333333	1.176666667
F01.PB106477	0.19	0.143333333	0.183333333	0.286666667	0	0.85	0.5	0.126666667
F01.PB106479	0.75	1.846666667	4.3	2.55	4.656666667	1.346666667	1.113333333	1.176666667
F01.PB10648	8.116666667	4.833333333	40.98333333	71.73666667	102.2433333	19.70666667	26.20666667	16.59
F01.PB106484	0.086666667	0.253333333	1.423333333	0.206666667	0.453333333	0.14	0.24	1.83
F01.PB106485	1.903333333	1.92	1.356666667	0.95	0.676666667	1.71	0.61	0.616666667
F01.PB106487	2.316666667	2.176666667	2.643333333	2.536666667	2.423333333	4.59	2.71	1.683333333
F01.PB106495	4.216666667	9.02	3.113333333	0	1.41	0	0	0.026666667
F01.PB106497	102.8566667	67.56333333	6.61	0.003333333	12.07	12.94333333	12.93666667	2.536666667
F01.PB1065	13.53666667	8.373333333	0.046666667	4.756666667	4.246666667	12.54666667	4.51	0.74
F01.PB106509	2.156666667	3.546666667	1.636666667	1.023333333	1.92	0.696666667	2.1	1.403333333
F01.PB106510	0.533333333	0.256666667	0.666666667	1.71	0.21	0.88	0.523333333	0.406666667
F01.PB106512	1.256666667	2.243333333	1.76	9.633333333	3.28	6.983333333	4.906666667	7.57
F01.PB106514	3.4	3.23	5.983333333	6.713333333	21.78	12.03333333	12.12	4.613333333
F01.PB106525	0.173333333	0.033333333	0.356666667	0	0.396666667	0	0	0
F01.PB106529	0.106666667	0.093333333	0.116666667	0.056666667	0.133333333	0.053333333	0.02	0
F01.PB106534	12.61666667	18.82333333	8.413333333	4.703333333	10.43333333	2.99	1.946666667	1.22
F01.PB106535	0.65	7.706666667	0.26	0.076666667	0.796666667	0	0.076666667	0.186666667
F01.PB10654	9.136666667	5.193333333	19.40666667	18.06666667	21.55333333	40.05	26.50333333	18.64
F01.PB10655	52.06	45.29	23.00333333	20.25666667	19.92666667	69.5	22.30666667	9.653333333
F01.PB106551	12.64333333	13.68666667	5.7	3.87	5.126666667	11.83	3.98	1.796666667
F01.PB106555	0.33	0.273333333	0.063333333	0.313333333	0.143333333	0.563333333	0.416666667	0.213333333
F01.PB106556	0.616666667	0.606666667	0.08	0.203333333	0.066666667	0.096666667	0.086666667	0.236666667
F01.PB106557	2.393333333	4.946666667	2.093333333	3.073333333	1.406666667	6.336666667	1.69	1.786666667
F01.PB106559	0.396666667	2.336666667	0.883333333	4.33	0.963333333	5.243333333	0	1.26
F01.PB106560	1.913333333	0.64	1.196666667	0.153333333	1.013333333	0.373333333	0.133333333	0.253333333
F01.PB106572	0.486666667	0.123333333	1.303333333	1.246666667	1.85	0.506666667	0.563333333	0.156666667
F01.PB106583	1.29	2.346666667	0.586666667	0	0.136666667	0.023333333	0	0
F01.PB106584	0.243333333	0.173333333	0.166666667	0.1	0.126666667	0.073333333	0.12	0.136666667
F01.PB106586	1.103333333	0.996666667	0.233333333	0.063333333	0.126666667	0.403333333	0.236666667	0.36
F01.PB10659	3.25	39.64333333	0.936666667	2.263333333	1.3	0.536666667	0.146666667	0.206666667
F01.PB106592	3.796666667	2.253333333	1.01	1.193333333	1	1.47	0.883333333	0.673333333
F01.PB106596	0.116666667	0.156666667	0.186666667	0.723333333	0.24	0.156666667	0.04	0.173333333
F01.PB106597	0.08	0.563333333	0.9	0.173333333	0.56	0.34	0.066666667	0.536666667
F01.PB106606	18.54666667	7.706666667	11.4	0.353333333	18.58333333	5.53	5.083333333	1.136666667
F01.PB106607	0.623333333	0.313333333	0.116666667	0.093333333	0.193333333	0.276666667	0.263333333	0.056666667
F01.PB106612	0.356666667	0.183333333	0.173333333	0.053333333	0.283333333	0.23	0.09	0.126666667
F01.PB106613	4.006666667	1.47	0.243333333	0.176666667	0.233333333	0.043333333	0.083333333	0.03
F01.PB106618	0.543333333	0.293333333	0.486666667	0.336666667	0.31	0	0	0.046666667
F01.PB106620	2.52	1.206666667	0.42	0.903333333	0.52	2.356666667	0.216666667	0.086666667
F01.PB106623	25.36	14.37333333	11.28666667	0	15.52666667	10.62333333	11.54333333	2.253333333
F01.PB106626	1.363333333	0.583333333	0.2	0.23	0.033333333	0.736666667	0.256666667	0.16
F01.PB10663	169.0666667	126.59	68.15333333	76.31666667	93.58	135.5633333	67.27	28.03666667
F01.PB106638	4.023333333	4.936666667	1.743333333	4.46	1.753333333	6.336666667	4.636666667	2.776666667
F01.PB106640	17.95333333	10.63	1.59	2.913333333	4.776666667	10.89333333	3.46	0.726666667
F01.PB106644	0.11	0.4	0.583333333	1.04	0	0.526666667	0.27	0.61
F01.PB106646	0.046666667	0.006666667	0.046666667	0.386666667	0	0.413333333	0.223333333	0.176666667
F01.PB106652	6.77	4.03	4	3.53	5.833333333	4.623333333	2.603333333	1.813333333
F01.PB106655	2.2	3.23	1.013333333	2.216666667	0.87	1.543333333	0.493333333	0.976666667
F01.PB106656	1.45	1.006666667	1.58	2.56	1.416666667	1.143333333	0.793333333	2.296666667
F01.PB106663	2.48	5.533333333	5.623333333	7.843333333	9.193333333	10.37333333	11.95	4.666666667
F01.PB106666	3.473333333	0.906666667	0.42	2.09	1.016666667	4.01	0.95	0.463333333
F01.PB106667	1.19	0.383333333	1.92	3.293333333	3.533333333	1.013333333	0.163333333	0.576666667
F01.PB106671	0.51	0.586666667	0.223333333	0	0.443333333	0.263333333	0.263333333	0.026666667
F01.PB106675	0.14	0.066666667	0.033333333	0.05	0.013333333	0.096666667	0.02	0.003333333
F01.PB106676	0.376666667	0.996666667	0.643333333	1.856666667	0.37	2.66	1.67	1.443333333
F01.PB106679	6.25	4.453333333	0.493333333	0.593333333	1.016666667	2.13	1.59	0.686666667
F01.PB10668	3.1	1.84	0	0	0	0	0	0
F01.PB106681	2.146666667	0.953333333	2.706666667	1.953333333	1.643333333	3.01	1.636666667	1.093333333
F01.PB106687	0.853333333	0.453333333	0.236666667	0	0.883333333	0.36	0.033333333	0
F01.PB106688	0.116666667	0.3	0.243333333	0	0.4	0.013333333	0	0
F01.PB106690	0.533333333	0.59	0.553333333	0.47	0.47	0.42	0.186666667	0.15
F01.PB106694	1.116666667	1.75	0.466666667	0.06	0.203333333	0.266666667	0.02	0
F01.PB106696	0.79	1.02	0.296666667	0.25	0.203333333	0.276666667	0.193333333	0.166666667
F01.PB1067	34.19666667	30.93	5.776666667	3.68	10.19333333	21.49333333	16.54	7.37
F01.PB10670	4.046666667	2.48	0.096666667	0.073333333	0.15	1.4	0.94	0.743333333
F01.PB106704	0.736666667	2.01	0.35	0	0.47	0.326666667	0.45	0.14
F01.PB106709	4.106666667	7.873333333	11.44	11.08666667	17.92666667	8.56	16.89	3.673333333
F01.PB106719	7.893333333	26.88666667	12.09	0.076666667	29.76666667	0.09	0	0.01
F01.PB106724	0.67	1.76	0.853333333	1.463333333	0.313333333	3.05	1.123333333	0.65
F01.PB106726	1.21	0.416666667	0.116666667	0.23	0.226666667	0.136666667	0.143333333	0.08
F01.PB10673	0.13	0.563333333	26.53666667	87.17	0.176666667	101.4966667	55.94666667	36.57
F01.PB106736	13.17	4.926666667	5.166666667	2.48	4.476666667	6.87	3.5	1.303333333
F01.PB106739	0.843333333	0.06	3.233333333	2.903333333	2.436666667	4.423333333	4.8	1.856666667
F01.PB106741	4.38	8.35	3.553333333	4.63	6.743333333	12.83	6.543333333	3.61
F01.PB106742	6.21	3.7	10.33666667	16.84666667	8.67	14.39	11.33333333	6.233333333
F01.PB106745	0.22	0.26	0.933333333	0.84	1.376666667	0.866666667	0.483333333	0.106666667
F01.PB106746	15.27333333	2.11	4	9.3	7.293333333	5.643333333	4.796666667	4.68
F01.PB10675	6.283333333	5.143333333	6.94	14.37	3.9	16.64666667	12.62	7.596666667
F01.PB106751	0.133333333	0.053333333	0.09	0.026666667	0.083333333	0.066666667	0.026666667	0.006666667
F01.PB10676	27.45	90.30333333	95.50666667	69	206.1	62.40333333	371.1666667	29.94666667
F01.PB106762	0.483333333	0.186666667	0.05	0.023333333	0.056666667	0.13	0	0
F01.PB106767	1.576666667	1.15	0.493333333	0.713333333	0.48	1.056666667	0.343333333	0.353333333
F01.PB106771	1.813333333	1.983333333	1.55	1.036666667	1.196666667	0.37	0.506666667	3.21
F01.PB106779	0.01	0.013333333	0.023333333	0.32	0.016666667	0.243333333	0.13	0.16
F01.PB106784	0.016666667	0.043333333	0.78	0.146666667	0.013333333	0.046666667	0.033333333	1.16
F01.PB106785	0.693333333	2.79	1.16	1.963333333	0.286666667	2.46	0.33	0.913333333
F01.PB106786	0.95	1.32	0.096666667	1.78	0.946666667	2.96	0.716666667	0.163333333
F01.PB106788	0.706666667	0.486666667	0.38	0.043333333	0.166666667	1.056666667	0.346666667	0.03
F01.PB10679	4.986666667	32.29	36.94333333	15.31	1.243333333	2.03	12.92	94.78666667
F01.PB106797	8.786666667	2.943333333	4.62	4.036666667	5.59	5.326666667	3.406666667	1.173333333
F01.PB106798	0	6.183333333	1.243333333	0.71	2.053333333	0	0	0
F01.PB106809	0	0.026666667	0.383333333	1.796666667	0.016666667	3.01	1.06	0.94
F01.PB106810	12.17666667	10.24333333	4.253333333	9.04	5.606666667	8.596666667	4.743333333	3.606666667
F01.PB106813	1.966666667	1.083333333	0.14	0.073333333	0.003333333	0.323333333	0.036666667	0.026666667
F01.PB106816	0	0.04	0.116666667	0.403333333	0.016666667	0.39	0.123333333	0.07
F01.PB106817	0.443333333	0	1.893333333	2.96	2.39	4.143333333	0.62	1.916666667
F01.PB106820	4.893333333	5.423333333	4.603333333	8.02	5.693333333	9.536666667	9.923333333	4.396666667
F01.PB106836	1.9	1.633333333	0.796666667	0.28	0.883333333	0.213333333	0.503333333	0.156666667
F01.PB106839	2.396666667	1.34	0.203333333	0.253333333	0.36	0.793333333	0.333333333	0.173333333
F01.PB106847	0.086666667	0.033333333	0.636666667	0.556666667	0.473333333	0.386666667	0.773333333	0.816666667
F01.PB106849	0.993333333	1.626666667	2.27	0.356666667	0.593333333	0	0.116666667	2.636666667
F01.PB10685	35.44666667	31.39333333	18.28	12.24666667	16.39666667	28.02333333	19.63	9.406666667
F01.PB106850	1.076666667	0.21	2.313333333	6.216666667	1.503333333	1.406666667	1.956666667	3.303333333
F01.PB10686	0.386666667	0.13	2.89	12.4	0.32	18.81333333	13.47	6.15
F01.PB106860	0	0	0	0	0	0	0.053333333	0
F01.PB106862	5.013333333	2.42	0.393333333	0.263333333	0.323333333	1.326666667	1.35	0.66
F01.PB106864	21.36666667	24.11	5.58	8.546666667	4.28	9.866666667	6.32	8.68
F01.PB10687	5.726666667	2.786666667	3.583333333	8.416666667	18.37333333	7.976666667	2.923333333	4.686666667
F01.PB106873	0	0	0.796666667	3.156666667	0.01	4.483333333	3.253333333	2.016666667
F01.PB106876	3.563333333	3.58	2.756666667	0.126666667	3.353333333	0.473333333	1.113333333	0.17
F01.PB106878	6.73	5.32	5.393333333	7.056666667	4.593333333	10.21	3.833333333	8.093333333
F01.PB106881	5.42	0.496666667	2.076666667	0.486666667	1.09	0.673333333	0.083333333	0.283333333
F01.PB106882	0.7	0.19	0.363333333	0.073333333	0.266666667	0.07	0.033333333	0.046666667
F01.PB106883	1.263333333	0.98	0.033333333	0.07	0.006666667	0.19	0.17	0.153333333
F01.PB106884	0.89	1	0.176666667	0.16	0.15	0.146666667	0.526666667	0.323333333
F01.PB10689	3.696666667	18.54333333	15.45666667	5.076666667	1.306666667	3.82	0.306666667	26.05666667
F01.PB106892	2.85	1.206666667	2.533333333	6.576666667	9.353333333	5.53	5.543333333	3.3
F01.PB106894	1.423333333	0.916666667	0.413333333	0.346666667	0.143333333	0.233333333	0.263333333	0.86
F01.PB106895	0.236666667	0.19	0.066666667	0.28	0.283333333	0.513333333	0.256666667	0.02
F01.PB106896	2.84	2.826666667	2.86	2.14	3.106666667	1.163333333	3.086666667	1.71
F01.PB10690	1.126666667	2.8	20.96	8.46	7.533333333	5.843333333	4.43	13.31333333
F01.PB106902	0.24	7.266666667	2.573333333	3.966666667	1.653333333	0.316666667	0.386666667	20.13333333
F01.PB106903	8.646666667	4.746666667	2.483333333	1.636666667	2.57	4.936666667	1.186666667	0.556666667
F01.PB106907	1.516666667	2.416666667	1.076666667	0.663333333	0.803333333	1.716666667	0.75	0.616666667
F01.PB106909	0.753333333	1.313333333	1.22	1.086666667	1.36	1.006666667	1.276666667	2.02
F01.PB106916	13.47	8.386666667	3.226666667	4.163333333	5.22	9.673333333	3.12	1.56
F01.PB10692	36.88	93.42333333	90.96666667	103.4	79.41	117.0133333	139.0133333	68.52
F01.PB106924	4.98	6.846666667	0.956666667	1.283333333	0.796666667	4.3	1.443333333	1.016666667
F01.PB106930	0.076666667	0.116666667	0.103333333	0.03	0.043333333	0.09	0.016666667	0.226666667
F01.PB106932	0.196666667	0.86	1.116666667	1.163333333	0.88	1.19	1.703333333	0.53
F01.PB106937	1.25	0.27	0.036666667	0	0.04	0.113333333	0.016666667	0
F01.PB106939	2.766666667	0.353333333	0.19	0.116666667	0.053333333	0.05	0.12	0.276666667
F01.PB106940	0.22	0.223333333	0.4	0	0.33	2.24	0.07	0.236666667
F01.PB10695	29.99666667	24.88	25.9	41.36333333	45.39	56.27333333	46.61333333	21.61
F01.PB106955	5.266666667	12.40333333	2.606666667	1.11	3.54	6.036666667	4.73	1.396666667
F01.PB106956	0.543333333	0.26	0.106666667	0.156666667	0.03	0.296666667	0.16	0.056666667
F01.PB10696	20.37666667	20.90666667	21.24	20.6	15.15666667	36.37333333	38.66666667	14.12
F01.PB106965	0	0	0.346666667	2.706666667	0.013333333	5.22	0.773333333	0.666666667
F01.PB106977	0.62	2.883333333	2.25	2.026666667	1.93	2.876666667	1.033333333	0.736666667
F01.PB106980	7.243333333	4.643333333	2.486666667	3.253333333	2.25	4.823333333	1.443333333	1.71
F01.PB106984	3.87	4.196666667	1.413333333	1.713333333	1.53	2.283333333	1.173333333	1.623333333
F01.PB106985	0.686666667	0.456666667	0.056666667	0.48	0.013333333	0.37	0.083333333	0.153333333
F01.PB106986	0	0	0	0.52	0	2.356666667	5.966666667	0.423333333
F01.PB106990	1.423333333	0.843333333	0.286666667	0.12	0.5	0.093333333	0.076666667	0.083333333
F01.PB106995	22.12333333	11.41	2.923333333	5.863333333	1.503333333	0.693333333	6.8	3.716666667
F01.PB1070	4.093333333	4.656666667	9.773333333	4.386666667	4.326666667	4.353333333	3.353333333	11.87333333
F01.PB10700	42.56	63.78666667	112.8666667	77.69666667	54.58666667	73.59666667	75.78666667	166.1766667
F01.PB107005	0.563333333	1.213333333	3.97	3.91	3.95	1.93	2.053333333	2.06
F01.PB107012	0.45	0.66	2.083333333	0.466666667	2.62	0.683333333	1.86	0.516666667
F01.PB10702	72.39333333	127.4766667	115.16	119.9333333	97.76333333	76.28333333	146.8566667	95.99333333
F01.PB107020	1.47	0.86	0.073333333	0.033333333	0.073333333	0.096666667	0.166666667	0.156666667
F01.PB107021	0.413333333	0.043333333	1.09	1.796666667	0.676666667	0.923333333	0.463333333	0.453333333
F01.PB107028	0.603333333	0.29	1.126666667	0.703333333	0.443333333	0.77	0.476666667	0.76
F01.PB10703	158.9866667	113.7866667	4.126666667	15.50333333	327.1833333	13.04666667	45.17333333	6.823333333
F01.PB107031	1.516666667	0.65	0.356666667	0.126666667	0.293333333	0.32	0.133333333	0.156666667
F01.PB107032	6.053333333	12.88	5.786666667	8.253333333	2.363333333	8.923333333	8.633333333	4.853333333
F01.PB10704	0.216666667	0	0.303333333	0.75	0.506666667	0.51	0.503333333	0.563333333
F01.PB107040	2.636666667	1.606666667	1.063333333	0.6	1.093333333	1.08	0.213333333	0.256666667
F01.PB107042	0.986666667	1.283333333	0.536666667	0.04	2.083333333	0.703333333	0.336666667	0.12
F01.PB107044	0.93	0.76	1.67	4.266666667	1.646666667	2.896666667	1.966666667	1.706666667
F01.PB107045	1.996666667	2.643333333	1.223333333	4.17	2.566666667	5.733333333	2.376666667	2.643333333
F01.PB107050	0.073333333	0.18	0.366666667	0.096666667	0.026666667	0.096666667	0.24	0.736666667
F01.PB107054	7.6	28.03333333	12.44	10.65	11.85	19.71666667	14.14	17.69
F01.PB107055	1.623333333	2.226666667	7.143333333	11.21333333	9.946666667	11.20666667	12.46333333	8.006666667
F01.PB107060	4.483333333	2.433333333	0.476666667	0.206666667	0.67	0.42	0.21	0.29
F01.PB107063	0	0.19	0	0.12	0	0.193333333	0.213333333	0.026666667
F01.PB107064	0.456666667	7.426666667	0.35	0.02	0.08	0	0.023333333	0
F01.PB107075	2.946666667	0.99	0.39	0.763333333	0.463333333	1.693333333	0.69	0.356666667
F01.PB107076	0.23	0.41	1.79	0.156666667	0.806666667	0.086666667	0.043333333	0.13
F01.PB107078	0.196666667	0.346666667	0.54	0.716666667	0.486666667	0.49	0.193333333	0.273333333
F01.PB107079	6.846666667	5.11	2.51	1.44	1.616666667	3.796666667	2.536666667	2.166666667
F01.PB107083	0.376666667	0.573333333	0.49	0.176666667	0.183333333	0.606666667	0.22	0.183333333
F01.PB107094	0.02	0.42	0.606666667	0.106666667	0.686666667	1.563333333	0.936666667	0.473333333
F01.PB1071	0.063333333	2.786666667	12.18	27.97	2.16	38.99	32.30666667	17.00333333
F01.PB10710	17.11	18.78333333	16.3	26.71666667	19.33333333	27.70666667	32.15333333	16.38666667
F01.PB107103	0.13	0.116666667	0.036666667	0.03	0.02	0.046666667	0.083333333	0.073333333
F01.PB107109	11.86666667	8.143333333	2.45	0	6.763333333	0.18	0.983333333	0.846666667
F01.PB107113	16.09333333	19.19	17.29666667	14.73	13.37333333	5.25	13.88	11.16
F01.PB107114	2.33	2.233333333	4.153333333	0.796666667	4.133333333	0.833333333	0.75	0.573333333
F01.PB107115	5.873333333	3.886666667	0.84	0	0.22	0.823333333	0.09	0.143333333
F01.PB107119	0.063333333	0.056666667	0.196666667	0.586666667	0.043333333	0.673333333	0.296666667	0.133333333
F01.PB107122	0.723333333	0.346666667	0.283333333	0.493333333	0.166666667	0.716666667	0.203333333	0.22
F01.PB107125	0.893333333	1.156666667	2.16	0.143333333	1.11	0.063333333	0.033333333	0.626666667
F01.PB107126	0.323333333	0.49	0.333333333	0.793333333	0.203333333	0.74	0.486666667	0.533333333
F01.PB107127	1.32	0.503333333	0.123333333	0.29	0.136666667	0.316666667	0.096666667	0.206666667
F01.PB107134	1.583333333	0.793333333	0.75	0.11	0.223333333	0.833333333	0.476666667	0.483333333
F01.PB107136	0.896666667	0.333333333	1.03	0.4	0.68	0.933333333	0.566666667	0.263333333
F01.PB107139	8.343333333	18.50333333	5.95	3.96	5.706666667	1.373333333	0	1.176666667
F01.PB107140	1.646666667	1.303333333	3.496666667	6.006666667	4.26	1.836666667	1.816666667	2.533333333
F01.PB107142	0.363333333	0.676666667	0.786666667	2.72	0.543333333	1.763333333	1.316666667	1.053333333
F01.PB107147	0.053333333	0.423333333	0.373333333	0	0.273333333	0.04	0.086666667	0.01
F01.PB107150	0.246666667	0.213333333	0.16	0.28	0.263333333	0.25	0.076666667	0.096666667
F01.PB107156	0.09	0.126666667	0.306666667	1.54	0.1	1.226666667	0.72	0.876666667
F01.PB107158	1.093333333	0.616666667	0.386666667	0.363333333	0.286666667	0.553333333	0.34	0.146666667
F01.PB107160	1.35	0.396666667	0.463333333	0	0.783333333	0.056666667	0	0
F01.PB107162	0.223333333	0.303333333	1.713333333	3.05	0.703333333	0.766666667	4.23	1.77
F01.PB107165	2.956666667	2.16	0.966666667	1.093333333	1.466666667	1.443333333	0.696666667	0.383333333
F01.PB107168	2.913333333	1.196666667	1.3	0.94	0.65	0	0.466666667	0.546666667
F01.PB10717	17.86666667	9.666666667	92.46666667	149.0633333	46.50333333	70.78333333	116.2333333	173.07
F01.PB107171	3.18	6.216666667	0.956666667	0.493333333	0.386666667	0	0.323333333	0.603333333
F01.PB107173	0	0.41	0.27	0.22	0.036666667	0.016666667	0.013333333	1.013333333
F01.PB107178	3.306666667	3.806666667	2.36	1.17	1.556666667	2.533333333	1.116666667	1.456666667
F01.PB10719	6.686666667	83.49333333	58.99333333	132.37	76.13	226.0466667	104.64	79.04
F01.PB107191	0.12	0.136666667	0.456666667	0.39	1.553333333	0.49	1.246666667	0.14
F01.PB107192	4.906666667	6.826666667	9.723333333	0.246666667	2.42	0.846666667	0.836666667	0.79
F01.PB1072	43.81666667	45.32333333	42.00333333	0.21	146.21	23.37333333	7.373333333	0.623333333
F01.PB107203	1.933333333	0.546666667	0.14	0.636666667	0.09	0.906666667	0.33	0.33
F01.PB107204	13.81	10.95	8	23.56	16	20.55666667	15.37	7.3
F01.PB107209	4.096666667	5.136666667	2.776666667	1.416666667	2.15	2.226666667	1.116666667	0.866666667
F01.PB10721	13.99333333	14.45666667	18.61666667	6.63	30.17333333	13.72333333	11.46666667	8.956666667
F01.PB107221	3.43	4.603333333	6.45	12.52	18.46333333	18.58	16.94	2.956666667
F01.PB10723	6.486666667	12.43	17.81333333	26.33666667	11.39	24.52	18.71666667	13.45333333
F01.PB107235	1.543333333	0.626666667	0.13	0.026666667	0.193333333	0.45	0.09	0.043333333
F01.PB10724	0.22	0.06	0.013333333	0	0.026666667	0	0	0
F01.PB107240	0.553333333	1.38	0.866666667	1.283333333	0.48	2.076666667	1.306666667	0.716666667
F01.PB107241	0.586666667	0.42	0.31	1.163333333	0.726666667	0.29	0.593333333	0.423333333
F01.PB107244	1.283333333	0.746666667	1.67	1.736666667	2.343333333	1.98	1.513333333	0.976666667
F01.PB107248	0.326666667	0.316666667	0.456666667	0.76	0.466666667	0.34	0.51	0.226666667
F01.PB10725	18.26	7.766666667	5.976666667	6.053333333	11.49666667	16.22	7.576666667	1.873333333
F01.PB107254	0.373333333	0.423333333	0.22	0.07	0.21	0.243333333	0.273333333	0.15
F01.PB107264	0.41	0.396666667	0.343333333	0.566666667	0.08	0.623333333	0.736666667	0.666666667
F01.PB107276	1.24	0.74	0.236666667	1.326666667	0.536666667	0.686666667	0.466666667	0.59
F01.PB107277	3.223333333	2.286666667	2.11	1.823333333	2.133333333	3.033333333	3.383333333	1.036666667
F01.PB107280	0.326666667	1.003333333	0.876666667	1.276666667	1.263333333	0.843333333	0.256666667	0.373333333
F01.PB107283	0.623333333	2.173333333	1.01	2.82	2.296666667	5.746666667	3.2	0.3
F01.PB107290	0.506666667	1.506666667	0.696666667	0.066666667	0.413333333	0.413333333	0.13	0.01
F01.PB107292	0.14	0.1	0.013333333	0	0.08	0.003333333	0.013333333	0
F01.PB107293	0	0.06	0.09	1.083333333	0	0.886666667	0.446666667	0.313333333
F01.PB107300	0.506666667	0.65	0.183333333	0.033333333	0.04	0.27	0.173333333	0.13
F01.PB107308	5.066666667	0.063333333	0.07	0.263333333	0.066666667	0	0.053333333	0.036666667
F01.PB107309	2.333333333	1.37	0.59	0.633333333	0.623333333	0.91	0.63	0.466666667
F01.PB10731	33.88666667	32.29333333	11.53666667	6.783333333	18.40333333	11.88	8.553333333	5.58
F01.PB107310	0.78	1.133333333	0.84	0.13	1.27	0.786666667	0.753333333	0.16
F01.PB107319	0.333333333	0.106666667	0.23	0.35	0.1	0.356666667	0.2	0.39
F01.PB10732	0.013333333	0	3.963333333	10.21	1.943333333	8.126666667	6.903333333	7.166666667
F01.PB107322	3.446666667	1.913333333	0.443333333	0.13	0.3	1.4	1.17	0.476666667
F01.PB107324	1.343333333	0.766666667	0.363333333	0.456666667	0.473333333	1.176666667	0.87	0.31
F01.PB107333	1.766666667	1.663333333	2.203333333	3.776666667	2.986666667	3.083333333	1.49	1.69
F01.PB107341	3.933333333	1.536666667	1.51	1.83	1.966666667	3.91	1.43	0.526666667
F01.PB107348	1.053333333	0.44	2.093333333	2.353333333	1.98	3.18	1.243333333	1.333333333
F01.PB107349	3.853333333	1.416666667	0.156666667	0.533333333	0.086666667	0.64	0.326666667	0.476666667
F01.PB107351	15.11	16.28	6.06	0	9.036666667	1.433333333	2.206666667	0.75
F01.PB107356	3.363333333	6.353333333	0.51	0.13	1.453333333	0.763333333	0.626666667	0.093333333
F01.PB107357	0.676666667	0.366666667	0.14	0.133333333	0.063333333	0.39	0.07	0.043333333
F01.PB10736	1.423333333	0	11.38	14.22	10.97333333	16.87666667	14.57666667	8.706666667
F01.PB107364	0.21	0.036666667	0.313333333	0.396666667	0.156666667	0.47	0.44	0
F01.PB107365	0.543333333	0.273333333	0.016666667	0	0.036666667	0.096666667	0.043333333	0.02
F01.PB10737	16.08333333	18.23333333	16.39333333	5.54	32.43	14.69333333	15.53666667	4.446666667
F01.PB107372	1.326666667	0.81	0.473333333	0.283333333	0.42	0.47	0.186666667	0.293333333
F01.PB107376	2.38	2.45	2.64	1.67	2.68	4.02	4.93	1.973333333
F01.PB107378	4.55	3.106666667	3.003333333	6.88	2.213333333	7.176666667	5.096666667	3.413333333
F01.PB10738	1.46	0.133333333	6.75	1.186666667	18.50333333	6.4	14.69	0.443333333
F01.PB10739	30.57	34.61	58.81666667	24.14666667	10.77	15.67333333	15.34333333	107.75
F01.PB107394	0.863333333	2.9	0.536666667	0.62	0.433333333	2.19	1.596666667	0.276666667
F01.PB107399	0.036666667	0.15	0.1	0.006666667	0.226666667	0.013333333	0	0
F01.PB107401	0.55	0.186666667	0.136666667	0.123333333	0.08	0.213333333	0.046666667	0.133333333
F01.PB107403	1.063333333	1.07	0.206666667	0.34	0.216666667	0.67	0.59	0.116666667
F01.PB107404	0.893333333	6.863333333	11.29	1.26	1.016666667	0.383333333	0.186666667	13.44
F01.PB107407	0	0.82	0.003333333	0	0.346666667	0.276666667	0	2.77
F01.PB107408	0.543333333	1.073333333	0	0.18	0	0.863333333	0.113333333	0.08
F01.PB107412	2.643333333	0.756666667	1.106666667	0.486666667	1.463333333	0.406666667	0.203333333	0.073333333
F01.PB107429	9.343333333	9.223333333	1.273333333	4.186666667	12.01666667	0.566666667	3.18	2.65
F01.PB10743	18.16666667	23.6	10.61666667	0	40.01666667	0	0.06	0.066666667
F01.PB107430	0.806666667	0.716666667	0.443333333	0.99	0.423333333	0.873333333	0.42	0.283333333
F01.PB107431	0.35	0.813333333	0.033333333	0.23	0.04	0.39	0.12	0.046666667
F01.PB107432	3.666666667	4.483333333	1.613333333	1.406666667	1.243333333	2.036666667	1.033333333	0.96
F01.PB107435	0.276666667	0.063333333	0.04	0.146666667	0.083333333	0.896666667	0.12	0.126666667
F01.PB107437	0.143333333	0.666666667	5.413333333	4.07	8.97	5.5	4.77	2.436666667
F01.PB107438	4.1	5.84	2.173333333	1.126666667	2.203333333	5.38	1.583333333	0.55
F01.PB107443	2.076666667	0.626666667	0.216666667	0	0.4	0.44	0.463333333	0.13
F01.PB107448	2.74	2.776666667	0.833333333	3.476666667	0.06	2.746666667	3.816666667	1.56
F01.PB107456	0.576666667	0.253333333	1.083333333	2.143333333	0.536666667	1.643333333	0.776666667	1.573333333
F01.PB10746	1.943333333	2.75	21.55666667	76.65	3.433333333	80.60666667	343.4833333	45.27666667
F01.PB107461	0	0	0.103333333	0.05	0.036666667	0.23	0	0.076666667
F01.PB107466	0.196666667	0.973333333	0.306666667	0.183333333	0.373333333	0.233333333	0.096666667	0.136666667
F01.PB107468	0.326666667	0.286666667	4.946666667	2.373333333	3.103333333	0.286666667	3.006666667	4.446666667
F01.PB10747	1.606666667	1.983333333	0.58	0.666666667	0.883333333	0.616666667	0.363333333	0.233333333
F01.PB107472	2.99	7.063333333	7.873333333	0.966666667	6.313333333	3.05	2.986666667	0.813333333
F01.PB107475	0.193333333	1.62	0.39	0.48	0.573333333	0.273333333	0.36	0.473333333
F01.PB107477	4.153333333	0.13	0.98	0.43	1.956666667	3.873333333	1.166666667	0.843333333
F01.PB107481	0.796666667	0.916666667	1.146666667	2.916666667	1.44	0.566666667	0.613333333	0.936666667
F01.PB107482	0	0	0	0.133333333	0.683333333	0	0	0
F01.PB107487	10.20333333	3.623333333	10.06666667	16.62333333	11.86666667	14.42333333	11.58666667	9.016666667
F01.PB107488	2.043333333	7.963333333	3.263333333	0.28	1.75	0.093333333	0.186666667	0.263333333
F01.PB107491	0.433333333	0.3	0.503333333	0	0.5	0.033333333	0.09	0
F01.PB107493	55.20666667	27.45333333	10.96666667	28.67333333	9.803333333	25.52666667	13.07	9.53
F01.PB107496	0.12	0.096666667	0.666666667	1.16	0.53	2.08	0.053333333	0.073333333
F01.PB10750	2.553333333	0.33	0.126666667	0.13	1.346666667	0.726666667	0.266666667	0.196666667
F01.PB107504	8.62	4.003333333	1.746666667	0.97	2.103333333	1.34	0.806666667	0.376666667
F01.PB107506	1.256666667	1.22	0.606666667	0.373333333	0.56	1.113333333	0.163333333	0.32
F01.PB107512	0.186666667	0.22	1.54	3.926666667	0.15	15.61666667	3.593333333	0.483333333
F01.PB107514	5.476666667	17.39	1.796666667	0.943333333	2.333333333	1.093333333	2.796666667	4.65
F01.PB107515	2.07	1.38	0.973333333	1.716666667	1.333333333	2.57	0.616666667	0.41
F01.PB107516	0.226666667	0.956666667	1.51	6.596666667	3.063333333	4.386666667	1.77	2.986666667
F01.PB107518	11.39	3.67	7.763333333	0	19.91	0	0	0
F01.PB107526	10.74333333	11.94333333	3.74	3.39	2.273333333	5.37	5.626666667	4.223333333
F01.PB107530	4.916666667	5.756666667	0.773333333	0	0.64	0.743333333	0.893333333	0.423333333
F01.PB107550	15.02333333	13.29	4.313333333	5.956666667	5.71	8.043333333	5.61	3.016666667
F01.PB107558	21.2	19.2	1.863333333	3.02	1.536666667	2.693333333	2.63	2.68
F01.PB107559	0.09	0.063333333	0.02	0.323333333	0.066666667	0.526666667	0.173333333	0.106666667
F01.PB107563	24.38666667	24.26333333	6.623333333	15.97666667	17.78	20.09333333	11.46666667	2.756666667
F01.PB107567	0.386666667	0.586666667	0.01	0	0.206666667	0.066666667	0.11	0.14
F01.PB107570	1.063333333	0.806666667	0.393333333	0.13	0.62	1.786666667	1.116666667	0.246666667
F01.PB107572	0.443333333	0.516666667	2.196666667	0	3.433333333	0.343333333	0.24	0.183333333
F01.PB107576	0.496666667	1.083333333	1.06	1.506666667	0.723333333	1.53	0.423333333	0.92
F01.PB107577	1.886666667	10.58666667	2.743333333	0.37	0.066666667	0.136666667	0.496666667	4.953333333
F01.PB107579	0.48	1	0.38	0.373333333	0.516666667	0.773333333	0.416666667	0.15
F01.PB10758	5.546666667	7.546666667	10.97	3.27	3.313333333	5.85	4.35	7.633333333
F01.PB107581	0	2.826666667	22.68666667	70.19666667	3.896666667	12.65333333	3.93	24.07666667
F01.PB107587	2.05	1.156666667	0.98	1.71	1.25	1.5	0.866666667	0.383333333
F01.PB10759	4.8	3.336666667	1.013333333	0.1	1.11	1.176666667	1.143333333	0.186666667
F01.PB107592	3.523333333	3.743333333	1.596666667	0.943333333	2.303333333	1.663333333	1.186666667	0.47
F01.PB107595	1.043333333	1.273333333	0.903333333	3.103333333	2.14	2.296666667	2.956666667	1.29
F01.PB107596	0.316666667	0.593333333	30.08	16.58666667	2.393333333	1.41	2.47	78.22333333
F01.PB107599	0.203333333	0.04	0.303333333	0	0.473333333	0.08	0.016666667	0.016666667
F01.PB1076	0.4	42.54333333	23.01	2.24	1.193333333	0.623333333	0.89	44.79666667
F01.PB107608	0.763333333	7.873333333	3.65	3.98	0	7.793333333	2.756666667	2.32
F01.PB107610	0.236666667	0.823333333	0.1	0.09	0.07	1.743333333	0.456666667	0.086666667
F01.PB107617	0.02	0.016666667	0.183333333	1.106666667	0.716666667	1.926666667	1.583333333	0.366666667
F01.PB107620	0.733333333	0.943333333	5.216666667	7.766666667	7.303333333	2.613333333	2.426666667	2.253333333
F01.PB107623	0.32	1.836666667	0.303333333	0.52	0.356666667	0.193333333	0.193333333	0.213333333
F01.PB107628	12.68333333	6.69	2.923333333	2.3	3.883333333	4.433333333	4.043333333	1.17
F01.PB10763	5.063333333	9.216666667	6.643333333	0	2.996666667	8.813333333	14.27	2.36
F01.PB107636	0	0.56	2.423333333	2.493333333	2.646666667	2.543333333	4.443333333	1.773333333
F01.PB107638	0	1.54	9.32	0	36.99666667	0	0	0
F01.PB107639	35.26	17.55333333	4.61	8.08	6.9	20.49	17.52333333	4.123333333
F01.PB107650	2.116666667	1.113333333	1.106666667	2.31	0.823333333	1.516666667	1.896666667	1.766666667
F01.PB107657	3.16	2.663333333	3.79	6.71	1.466666667	8.053333333	6.68	4.006666667
F01.PB107662	0.68	1.366666667	0.043333333	0.006666667	0.006666667	0.046666667	0	0.056666667
F01.PB107666	3.036666667	1.493333333	0.91	0.38	1.626666667	0.7	0.39	0.363333333
F01.PB10767	0.24	2.5	1.363333333	1.496666667	0.68	1.553333333	1.153333333	1.786666667
F01.PB107670	0.876666667	0	0.823333333	0.013333333	0.8	0.35	0.206666667	0.16
F01.PB107675	1.22	0.793333333	1.59	2.53	1.816666667	3.84	3.073333333	1.78
F01.PB107677	1.206666667	0.57	0.023333333	0.043333333	0.42	0.083333333	0.086666667	0.056666667
F01.PB10768	0	0.02	0.503333333	2.113333333	0	0.78	0.313333333	8.256666667
F01.PB107680	1.17	0.46	0.133333333	0.126666667	0.133333333	0.23	0.106666667	0.006666667
F01.PB107685	0.296666667	0.126666667	0.25	0.05	0.27	0.17	0.016666667	0.033333333
F01.PB107693	3.51	0.656666667	1.04	0.473333333	0.26	0.263333333	0.133333333	2.02
F01.PB107702	4.033333333	2.07	0.286666667	1	0.463333333	0.51	0.193333333	0.31
F01.PB107704	0.343333333	0.396666667	0.53	0.14	0.326666667	0.68	0.476666667	0.123333333
F01.PB107705	1.073333333	0.406666667	0.17	0.036666667	0.153333333	0.086666667	0.01	0.03
F01.PB107708	0.096666667	0.23	0.346666667	0.766666667	0.063333333	0.426666667	0.243333333	0.923333333
[truncated: 23,986 more rows]
