# Supplementary material for: Elucidation of the key flavonol biosynthetic pathway in golden Camellia and its application in genetic modification of tomato fruit metabolism
Source: Hortic Res. 2024 Nov 7;12(2):uhae308. doi: 10.1093/hr/uhae308 (PMC11818005; doi:10.1093/hr/uhae308)
Supplement: Web_Material_uhae308 [file web_material_uhae308.zip › Supplementary Data S2.txt]

ID	DHK	DHQ	Qu3R	Qu7G	Qu3G	Ka3G	TFL
Bud1	5.075063333	4.69138	3.721653333	55.12618	14.95561333	0.516221333	152.671295
Bud2	4.18199	4.621686667	3.076513333	49.35754	13.58989	0.445399667	133.8119977
Bud3	3.524223333	3.097986667	2.00906	40.04462333	8.297393333	1.010192	84.36765533
Ho	4.826896667	1.75283	1.920563333	38.43397667	6.42901	1.350346667	74.47126
Fo	NA	3.00131	NA	45.78314	9.41224	0.415499	91.050259
Se	2.51128	11.04840333	NA	0.80819	1.559263333	NA	25.95038433
Pe	7.902733333	3.783863333	1.23149	72.91888333	11.08800333	1.695793333	140.962944
St	5.54195	1.866145	12.73912667	6.933736667	2.576633333	1.55176	43.438239
