# Supplementary material for: Elucidation of the key flavonol biosynthetic pathway in golden Camellia and its application in genetic modification of tomato fruit metabolism
Source: Hortic Res. 2024 Nov 7;12(2):uhae308. doi: 10.1093/hr/uhae308 (PMC11818005; doi:10.1093/hr/uhae308)
Supplement: Web_Material_uhae308 [file web_material_uhae308.zip › Supplementary Data S3.txt]

fromNode	toNode	weight	direction	fromAltName	toAltName
F01.PB42662	F01.PB46396	0.146713145	undirected	F01.PB42662	F01.PB46396
F01.PB42662	F01.PB52112	0.104350744	undirected	F01.PB42662	F01.PB52112
F01.PB42662	F01.PB52174	0.163569065	undirected	F01.PB42662	F01.PB52174
F01.PB42662	F01.PB5614	0.10374316	undirected	F01.PB42662	F01.PB5614
F01.PB42662	F01.PB60249	0.110204052	undirected	F01.PB42662	F01.PB60249
F01.PB42662	F01.PB7230	0.110831053	undirected	F01.PB42662	F01.PB7230
F01.PB42662	F01.PB76545	0.140279861	undirected	F01.PB42662	F01.PB76545
F01.PB42662	F01.PB76615	0.126053171	undirected	F01.PB42662	F01.PB76615
F01.PB42662	F01.PB77558	0.102952751	undirected	F01.PB42662	F01.PB77558
F01.PB42662	F01.PB83408	0.179328617	undirected	F01.PB42662	F01.PB83408
F01.PB42662	F01.PB85749	0.104513679	undirected	F01.PB42662	F01.PB85749
F01.PB42662	F01.PB92031	0.136119743	undirected	F01.PB42662	F01.PB92031
F01.PB42662	F01.PB9482	0.16558107	undirected	F01.PB42662	F01.PB9482
F01.PB42662	F01.PB9665	0.134527599	undirected	F01.PB42662	F01.PB9665
F01.PB48181	F01.PB4825	0.253600952	undirected	F01.PB48181	F01.PB4825
F01.PB48181	F01.PB4831	0.229155436	undirected	F01.PB48181	F01.PB4831
F01.PB48181	F01.PB49622	0.237274475	undirected	F01.PB48181	F01.PB49622
F01.PB48181	F01.PB50353	0.223295189	undirected	F01.PB48181	F01.PB50353
F01.PB48181	F01.PB51285	0.19436407	undirected	F01.PB48181	F01.PB51285
F01.PB48181	F01.PB51727	0.213405756	undirected	F01.PB48181	F01.PB51727
F01.PB48181	F01.PB52439	0.139771889	undirected	F01.PB48181	F01.PB52439
F01.PB48181	F01.PB52570	0.218117267	undirected	F01.PB48181	F01.PB52570
F01.PB48181	F01.PB52589	0.102807114	undirected	F01.PB48181	F01.PB52589
F01.PB48181	F01.PB52881	0.112946963	undirected	F01.PB48181	F01.PB52881
F01.PB48181	F01.PB53381	0.147283123	undirected	F01.PB48181	F01.PB53381
F01.PB48181	F01.PB53876	0.125969955	undirected	F01.PB48181	F01.PB53876
F01.PB48181	F01.PB53982	0.132627038	undirected	F01.PB48181	F01.PB53982
F01.PB48181	F01.PB54067	0.178060336	undirected	F01.PB48181	F01.PB54067
F01.PB48181	F01.PB54174	0.163505231	undirected	F01.PB48181	F01.PB54174
F01.PB48181	F01.PB54260	0.113965713	undirected	F01.PB48181	F01.PB54260
F01.PB48181	F01.PB54415	0.13279444	undirected	F01.PB48181	F01.PB54415
F01.PB48181	F01.PB54712	0.104456938	undirected	F01.PB48181	F01.PB54712
F01.PB48181	F01.PB55032	0.158486894	undirected	F01.PB48181	F01.PB55032
F01.PB48181	F01.PB55397	0.105105685	undirected	F01.PB48181	F01.PB55397
F01.PB48181	F01.PB5590	0.101502096	undirected	F01.PB48181	F01.PB5590
F01.PB48181	F01.PB55942	0.187640046	undirected	F01.PB48181	F01.PB55942
F01.PB48181	F01.PB56532	0.228590775	undirected	F01.PB48181	F01.PB56532
F01.PB48181	F01.PB56770	0.203879052	undirected	F01.PB48181	F01.PB56770
F01.PB48181	F01.PB57592	0.142575351	undirected	F01.PB48181	F01.PB57592
F01.PB48181	F01.PB58114	0.236329086	undirected	F01.PB48181	F01.PB58114
F01.PB48181	F01.PB58252	0.141030446	undirected	F01.PB48181	F01.PB58252
F01.PB48181	F01.PB58574	0.135383414	undirected	F01.PB48181	F01.PB58574
F01.PB48181	F01.PB60556	0.127821751	undirected	F01.PB48181	F01.PB60556
F01.PB48181	F01.PB60645	0.101848425	undirected	F01.PB48181	F01.PB60645
F01.PB48181	F01.PB60887	0.194864323	undirected	F01.PB48181	F01.PB60887
F01.PB48181	F01.PB60987	0.135522199	undirected	F01.PB48181	F01.PB60987
F01.PB48181	F01.PB61122	0.121702743	undirected	F01.PB48181	F01.PB61122
F01.PB48181	F01.PB61152	0.110277462	undirected	F01.PB48181	F01.PB61152
F01.PB48181	F01.PB61183	0.118396064	undirected	F01.PB48181	F01.PB61183
F01.PB48181	F01.PB62628	0.143855084	undirected	F01.PB48181	F01.PB62628
F01.PB48181	F01.PB64105	0.111522443	undirected	F01.PB48181	F01.PB64105
F01.PB48181	F01.PB64167	0.126125817	undirected	F01.PB48181	F01.PB64167
F01.PB48181	F01.PB6453	0.219031127	undirected	F01.PB48181	F01.PB6453
F01.PB48181	F01.PB65848	0.149476229	undirected	F01.PB48181	F01.PB65848
F01.PB48181	F01.PB66748	0.215650238	undirected	F01.PB48181	F01.PB66748
F01.PB48181	F01.PB66815	0.252656674	undirected	F01.PB48181	F01.PB66815
F01.PB48181	F01.PB6705	0.158789311	undirected	F01.PB48181	F01.PB6705
F01.PB48181	F01.PB677	0.157419387	undirected	F01.PB48181	F01.PB677
F01.PB48181	F01.PB6825	0.240893067	undirected	F01.PB48181	F01.PB6825
F01.PB48181	F01.PB6880	0.25694303	undirected	F01.PB48181	F01.PB6880
F01.PB48181	F01.PB6940	0.119865107	undirected	F01.PB48181	F01.PB6940
F01.PB48181	F01.PB69722	0.242099266	undirected	F01.PB48181	F01.PB69722
F01.PB48181	F01.PB70352	0.223104446	undirected	F01.PB48181	F01.PB70352
F01.PB48181	F01.PB7151	0.111884992	undirected	F01.PB48181	F01.PB7151
F01.PB48181	F01.PB72363	0.264367048	undirected	F01.PB48181	F01.PB72363
F01.PB48181	F01.PB7281	0.108059505	undirected	F01.PB48181	F01.PB7281
F01.PB48181	F01.PB75128	0.226764252	undirected	F01.PB48181	F01.PB75128
F01.PB48181	F01.PB75663	0.14528345	undirected	F01.PB48181	F01.PB75663
F01.PB48181	F01.PB77553	0.144310408	undirected	F01.PB48181	F01.PB77553
F01.PB48181	F01.PB79847	0.168901054	undirected	F01.PB48181	F01.PB79847
F01.PB48181	F01.PB79998	0.125242172	undirected	F01.PB48181	F01.PB79998
F01.PB48181	F01.PB804	0.155410813	undirected	F01.PB48181	F01.PB804
F01.PB48181	F01.PB80919	0.10355871	undirected	F01.PB48181	F01.PB80919
F01.PB48181	F01.PB8100	0.115686524	undirected	F01.PB48181	F01.PB8100
F01.PB48181	F01.PB82886	0.104380102	undirected	F01.PB48181	F01.PB82886
F01.PB48181	F01.PB83548	0.155975036	undirected	F01.PB48181	F01.PB83548
F01.PB48181	F01.PB8363	0.188468854	undirected	F01.PB48181	F01.PB8363
F01.PB48181	F01.PB85012	0.134501262	undirected	F01.PB48181	F01.PB85012
F01.PB48181	F01.PB88177	0.210376987	undirected	F01.PB48181	F01.PB88177
F01.PB48181	F01.PB88607	0.118819787	undirected	F01.PB48181	F01.PB88607
F01.PB48181	F01.PB88822	0.195778035	undirected	F01.PB48181	F01.PB88822
F01.PB48181	F01.PB890	0.152040301	undirected	F01.PB48181	F01.PB890
F01.PB48181	F01.PB91504	0.153362706	undirected	F01.PB48181	F01.PB91504
F01.PB48181	F01.PB93566	0.122959263	undirected	F01.PB48181	F01.PB93566
F01.PB48181	F01.PB94169	0.153227488	undirected	F01.PB48181	F01.PB94169
F01.PB48181	F01.PB9437	0.208140816	undirected	F01.PB48181	F01.PB9437
F01.PB48181	F01.PB9549	0.118401846	undirected	F01.PB48181	F01.PB9549
F01.PB48181	F01.PB97941	0.143823734	undirected	F01.PB48181	F01.PB97941
F01.PB48181	F01.PB99598	0.135539026	undirected	F01.PB48181	F01.PB99598
F01.PB48181	F01.PB99850	0.181431379	undirected	F01.PB48181	F01.PB99850
F01.PB46124	F01.PB46737	0.154749054	undirected	F01.PB46124	F01.PB46737
F01.PB46124	F01.PB47265	0.139075833	undirected	F01.PB46124	F01.PB47265
F01.PB46124	F01.PB47506	0.12596707	undirected	F01.PB46124	F01.PB47506
F01.PB46124	F01.PB47802	0.123404551	undirected	F01.PB46124	F01.PB47802
F01.PB46124	F01.PB48181	0.102746456	undirected	F01.PB46124	F01.PB48181
F01.PB46124	F01.PB4825	0.13742706	undirected	F01.PB46124	F01.PB4825
F01.PB46124	F01.PB49622	0.141765991	undirected	F01.PB46124	F01.PB49622
F01.PB46124	F01.PB49996	0.124519601	undirected	F01.PB46124	F01.PB49996
F01.PB46124	F01.PB50128	0.120567634	undirected	F01.PB46124	F01.PB50128
F01.PB46124	F01.PB5120	0.134413793	undirected	F01.PB46124	F01.PB5120
F01.PB46124	F01.PB51285	0.101739015	undirected	F01.PB46124	F01.PB51285
F01.PB46124	F01.PB52019	0.10875259	undirected	F01.PB46124	F01.PB52019
F01.PB46124	F01.PB52439	0.144670633	undirected	F01.PB46124	F01.PB52439
F01.PB46124	F01.PB52570	0.131626615	undirected	F01.PB46124	F01.PB52570
F01.PB46124	F01.PB52589	0.11448478	undirected	F01.PB46124	F01.PB52589
F01.PB46124	F01.PB52827	0.111509603	undirected	F01.PB46124	F01.PB52827
F01.PB46124	F01.PB53221	0.121931609	undirected	F01.PB46124	F01.PB53221
F01.PB46124	F01.PB53381	0.154181391	undirected	F01.PB46124	F01.PB53381
F01.PB46124	F01.PB53876	0.198386478	undirected	F01.PB46124	F01.PB53876
F01.PB46124	F01.PB54067	0.158183604	undirected	F01.PB46124	F01.PB54067
F01.PB46124	F01.PB54174	0.104418391	undirected	F01.PB46124	F01.PB54174
F01.PB46124	F01.PB54260	0.152099077	undirected	F01.PB46124	F01.PB54260
F01.PB46124	F01.PB54389	0.151995925	undirected	F01.PB46124	F01.PB54389
F01.PB46124	F01.PB54415	0.127980769	undirected	F01.PB46124	F01.PB54415
F01.PB46124	F01.PB54712	0.115188	undirected	F01.PB46124	F01.PB54712
F01.PB46124	F01.PB54909	0.113238403	undirected	F01.PB46124	F01.PB54909
F01.PB46124	F01.PB55032	0.172984185	undirected	F01.PB46124	F01.PB55032
F01.PB46124	F01.PB55397	0.103702273	undirected	F01.PB46124	F01.PB55397
F01.PB46124	F01.PB56532	0.158120254	undirected	F01.PB46124	F01.PB56532
F01.PB46124	F01.PB56579	0.191525554	undirected	F01.PB46124	F01.PB56579
F01.PB46124	F01.PB56933	0.101954869	undirected	F01.PB46124	F01.PB56933
F01.PB46124	F01.PB57085	0.205982441	undirected	F01.PB46124	F01.PB57085
F01.PB46124	F01.PB57550	0.155383849	undirected	F01.PB46124	F01.PB57550
F01.PB46124	F01.PB57592	0.172221335	undirected	F01.PB46124	F01.PB57592
F01.PB46124	F01.PB58114	0.163071651	undirected	F01.PB46124	F01.PB58114
F01.PB46124	F01.PB58252	0.122436179	undirected	F01.PB46124	F01.PB58252
F01.PB46124	F01.PB58574	0.18980522	undirected	F01.PB46124	F01.PB58574
F01.PB46124	F01.PB59132	0.135742046	undirected	F01.PB46124	F01.PB59132
F01.PB46124	F01.PB59133	0.124985867	undirected	F01.PB46124	F01.PB59133
F01.PB46124	F01.PB60556	0.147466062	undirected	F01.PB46124	F01.PB60556
F01.PB46124	F01.PB60645	0.124262644	undirected	F01.PB46124	F01.PB60645
F01.PB46124	F01.PB60726	0.177038609	undirected	F01.PB46124	F01.PB60726
F01.PB46124	F01.PB61562	0.110701131	undirected	F01.PB46124	F01.PB61562
F01.PB46124	F01.PB62628	0.181486321	undirected	F01.PB46124	F01.PB62628
F01.PB46124	F01.PB64105	0.106200755	undirected	F01.PB46124	F01.PB64105
F01.PB46124	F01.PB64138	0.162444017	undirected	F01.PB46124	F01.PB64138
F01.PB46124	F01.PB6453	0.172186629	undirected	F01.PB46124	F01.PB6453
F01.PB46124	F01.PB66052	0.121240746	undirected	F01.PB46124	F01.PB66052
F01.PB46124	F01.PB66815	0.154990224	undirected	F01.PB46124	F01.PB66815
F01.PB46124	F01.PB6684	0.200187369	undirected	F01.PB46124	F01.PB6684
F01.PB46124	F01.PB67118	0.106250726	undirected	F01.PB46124	F01.PB67118
F01.PB46124	F01.PB677	0.157332491	undirected	F01.PB46124	F01.PB677
F01.PB46124	F01.PB6825	0.156354564	undirected	F01.PB46124	F01.PB6825
F01.PB46124	F01.PB6880	0.131208762	undirected	F01.PB46124	F01.PB6880
F01.PB46124	F01.PB6940	0.121420128	undirected	F01.PB46124	F01.PB6940
F01.PB46124	F01.PB6984	0.145832781	undirected	F01.PB46124	F01.PB6984
F01.PB46124	F01.PB70352	0.122901656	undirected	F01.PB46124	F01.PB70352
F01.PB46124	F01.PB70426	0.126148229	undirected	F01.PB46124	F01.PB70426
F01.PB46124	F01.PB71972	0.21334134	undirected	F01.PB46124	F01.PB71972
F01.PB46124	F01.PB72363	0.137335459	undirected	F01.PB46124	F01.PB72363
F01.PB46124	F01.PB72890	0.131636768	undirected	F01.PB46124	F01.PB72890
F01.PB46124	F01.PB75541	0.108352655	undirected	F01.PB46124	F01.PB75541
F01.PB46124	F01.PB75663	0.20802346	undirected	F01.PB46124	F01.PB75663
F01.PB46124	F01.PB77306	0.118985398	undirected	F01.PB46124	F01.PB77306
F01.PB46124	F01.PB77553	0.190360981	undirected	F01.PB46124	F01.PB77553
F01.PB46124	F01.PB79998	0.12493013	undirected	F01.PB46124	F01.PB79998
F01.PB46124	F01.PB804	0.187262208	undirected	F01.PB46124	F01.PB804
F01.PB46124	F01.PB8100	0.10691355	undirected	F01.PB46124	F01.PB8100
F01.PB46124	F01.PB82257	0.181694844	undirected	F01.PB46124	F01.PB82257
F01.PB46124	F01.PB83548	0.142246515	undirected	F01.PB46124	F01.PB83548
F01.PB46124	F01.PB84930	0.157700112	undirected	F01.PB46124	F01.PB84930
F01.PB46124	F01.PB86140	0.130019508	undirected	F01.PB46124	F01.PB86140
F01.PB46124	F01.PB86503	0.145417831	undirected	F01.PB46124	F01.PB86503
F01.PB46124	F01.PB87329	0.156926201	undirected	F01.PB46124	F01.PB87329
F01.PB46124	F01.PB88177	0.11802884	undirected	F01.PB46124	F01.PB88177
F01.PB46124	F01.PB88607	0.182593526	undirected	F01.PB46124	F01.PB88607
F01.PB46124	F01.PB8881	0.129309399	undirected	F01.PB46124	F01.PB8881
F01.PB46124	F01.PB88822	0.168677223	undirected	F01.PB46124	F01.PB88822
F01.PB46124	F01.PB8893	0.103757763	undirected	F01.PB46124	F01.PB8893
F01.PB46124	F01.PB890	0.227434931	undirected	F01.PB46124	F01.PB890
F01.PB46124	F01.PB89032	0.143060473	undirected	F01.PB46124	F01.PB89032
F01.PB46124	F01.PB89131	0.125507632	undirected	F01.PB46124	F01.PB89131
F01.PB46124	F01.PB92202	0.101102817	undirected	F01.PB46124	F01.PB92202
F01.PB46124	F01.PB92500	0.109546126	undirected	F01.PB46124	F01.PB92500
F01.PB46124	F01.PB93566	0.146653321	undirected	F01.PB46124	F01.PB93566
F01.PB46124	F01.PB94169	0.112979456	undirected	F01.PB46124	F01.PB94169
F01.PB46124	F01.PB94366	0.127458066	undirected	F01.PB46124	F01.PB94366
F01.PB46124	F01.PB95810	0.110711131	undirected	F01.PB46124	F01.PB95810
F01.PB46124	F01.PB96207	0.124662584	undirected	F01.PB46124	F01.PB96207
F01.PB46124	F01.PB9734	0.159781127	undirected	F01.PB46124	F01.PB9734
F01.PB46124	F01.PB97941	0.122590204	undirected	F01.PB46124	F01.PB97941
F01.PB46124	F01.PB99026	0.12346274	undirected	F01.PB46124	F01.PB99026
F01.PB46124	F01.PB99598	0.181144321	undirected	F01.PB46124	F01.PB99598
F01.PB45493	F01.PB45935	0.103331165	undirected	F01.PB45493	F01.PB45935
F01.PB45493	F01.PB4603	0.100743174	undirected	F01.PB45493	F01.PB4603
F01.PB45493	F01.PB46124	0.20119566	undirected	F01.PB45493	F01.PB46124
F01.PB45493	F01.PB46198	0.15022542	undirected	F01.PB45493	F01.PB46198
F01.PB45493	F01.PB46737	0.101115613	undirected	F01.PB45493	F01.PB46737
F01.PB45493	F01.PB48181	0.17524427	undirected	F01.PB45493	F01.PB48181
F01.PB45493	F01.PB4825	0.205405277	undirected	F01.PB45493	F01.PB4825
F01.PB45493	F01.PB4831	0.129422515	undirected	F01.PB45493	F01.PB4831
F01.PB45493	F01.PB49622	0.193679627	undirected	F01.PB45493	F01.PB49622
F01.PB45493	F01.PB50353	0.116843752	undirected	F01.PB45493	F01.PB50353
F01.PB45493	F01.PB5120	0.150339167	undirected	F01.PB45493	F01.PB5120
F01.PB45493	F01.PB51285	0.116294039	undirected	F01.PB45493	F01.PB51285
F01.PB45493	F01.PB51727	0.102729709	undirected	F01.PB45493	F01.PB51727
F01.PB45493	F01.PB52439	0.151480952	undirected	F01.PB45493	F01.PB52439
F01.PB45493	F01.PB52570	0.205490073	undirected	F01.PB45493	F01.PB52570
F01.PB45493	F01.PB52827	0.115304878	undirected	F01.PB45493	F01.PB52827
F01.PB45493	F01.PB53221	0.110585859	undirected	F01.PB45493	F01.PB53221
F01.PB45493	F01.PB53381	0.162485442	undirected	F01.PB45493	F01.PB53381
F01.PB45493	F01.PB53876	0.16931304	undirected	F01.PB45493	F01.PB53876
F01.PB45493	F01.PB53982	0.131995629	undirected	F01.PB45493	F01.PB53982
F01.PB45493	F01.PB54067	0.161018177	undirected	F01.PB45493	F01.PB54067
F01.PB45493	F01.PB54174	0.114049323	undirected	F01.PB45493	F01.PB54174
F01.PB45493	F01.PB54260	0.176022162	undirected	F01.PB45493	F01.PB54260
F01.PB45493	F01.PB54415	0.156600228	undirected	F01.PB45493	F01.PB54415
F01.PB45493	F01.PB54712	0.113102371	undirected	F01.PB45493	F01.PB54712
F01.PB45493	F01.PB55032	0.223941237	undirected	F01.PB45493	F01.PB55032
F01.PB45493	F01.PB55942	0.160894787	undirected	F01.PB45493	F01.PB55942
F01.PB45493	F01.PB56532	0.235264256	undirected	F01.PB45493	F01.PB56532
F01.PB45493	F01.PB56579	0.153260216	undirected	F01.PB45493	F01.PB56579
F01.PB45493	F01.PB56933	0.101833281	undirected	F01.PB45493	F01.PB56933
F01.PB45493	F01.PB57085	0.15712314	undirected	F01.PB45493	F01.PB57085
F01.PB45493	F01.PB57592	0.149020404	undirected	F01.PB45493	F01.PB57592
F01.PB45493	F01.PB58114	0.208603531	undirected	F01.PB45493	F01.PB58114
F01.PB45493	F01.PB58252	0.179217364	undirected	F01.PB45493	F01.PB58252
F01.PB45493	F01.PB58574	0.169102842	undirected	F01.PB45493	F01.PB58574
F01.PB45493	F01.PB59133	0.12986483	undirected	F01.PB45493	F01.PB59133
F01.PB45493	F01.PB60556	0.143983429	undirected	F01.PB45493	F01.PB60556
F01.PB45493	F01.PB60645	0.144856064	undirected	F01.PB45493	F01.PB60645
F01.PB45493	F01.PB60887	0.128361614	undirected	F01.PB45493	F01.PB60887
F01.PB45493	F01.PB60987	0.106464371	undirected	F01.PB45493	F01.PB60987
F01.PB45493	F01.PB61152	0.103565711	undirected	F01.PB45493	F01.PB61152
F01.PB45493	F01.PB61183	0.131338433	undirected	F01.PB45493	F01.PB61183
F01.PB45493	F01.PB62628	0.15963231	undirected	F01.PB45493	F01.PB62628
F01.PB45493	F01.PB64105	0.143349751	undirected	F01.PB45493	F01.PB64105
F01.PB45493	F01.PB6453	0.23393453	undirected	F01.PB45493	F01.PB6453
F01.PB45493	F01.PB65848	0.123115305	undirected	F01.PB45493	F01.PB65848
F01.PB45493	F01.PB66748	0.113823567	undirected	F01.PB45493	F01.PB66748
F01.PB45493	F01.PB66815	0.230024607	undirected	F01.PB45493	F01.PB66815
F01.PB45493	F01.PB6684	0.130032194	undirected	F01.PB45493	F01.PB6684
F01.PB45493	F01.PB67118	0.125500146	undirected	F01.PB45493	F01.PB67118
F01.PB45493	F01.PB677	0.184363996	undirected	F01.PB45493	F01.PB677
F01.PB45493	F01.PB6825	0.2328463	undirected	F01.PB45493	F01.PB6825
F01.PB45493	F01.PB6880	0.208594756	undirected	F01.PB45493	F01.PB6880
F01.PB45493	F01.PB6940	0.105560603	undirected	F01.PB45493	F01.PB6940
F01.PB45493	F01.PB69722	0.134009299	undirected	F01.PB45493	F01.PB69722
F01.PB45493	F01.PB70352	0.162765092	undirected	F01.PB45493	F01.PB70352
F01.PB45493	F01.PB70426	0.12382027	undirected	F01.PB45493	F01.PB70426
F01.PB45493	F01.PB71972	0.165453056	undirected	F01.PB45493	F01.PB71972
F01.PB45493	F01.PB72363	0.236966784	undirected	F01.PB45493	F01.PB72363
F01.PB45493	F01.PB72890	0.107089468	undirected	F01.PB45493	F01.PB72890
F01.PB45493	F01.PB75128	0.12064825	undirected	F01.PB45493	F01.PB75128
F01.PB45493	F01.PB75663	0.205059466	undirected	F01.PB45493	F01.PB75663
F01.PB45493	F01.PB77553	0.183544144	undirected	F01.PB45493	F01.PB77553
F01.PB45493	F01.PB79847	0.104384827	undirected	F01.PB45493	F01.PB79847
F01.PB45493	F01.PB79998	0.166639624	undirected	F01.PB45493	F01.PB79998
F01.PB45493	F01.PB804	0.184181862	undirected	F01.PB45493	F01.PB804
F01.PB45493	F01.PB82257	0.165113731	undirected	F01.PB45493	F01.PB82257
F01.PB45493	F01.PB83548	0.136945954	undirected	F01.PB45493	F01.PB83548
F01.PB45493	F01.PB8363	0.141080961	undirected	F01.PB45493	F01.PB8363
F01.PB45493	F01.PB83851	0.103956298	undirected	F01.PB45493	F01.PB83851
F01.PB45493	F01.PB85012	0.128354264	undirected	F01.PB45493	F01.PB85012
F01.PB45493	F01.PB86503	0.125950837	undirected	F01.PB45493	F01.PB86503
F01.PB45493	F01.PB87329	0.11239859	undirected	F01.PB45493	F01.PB87329
F01.PB45493	F01.PB88177	0.14964434	undirected	F01.PB45493	F01.PB88177
F01.PB45493	F01.PB88607	0.216863874	undirected	F01.PB45493	F01.PB88607
F01.PB45493	F01.PB8881	0.113249119	undirected	F01.PB45493	F01.PB8881
F01.PB45493	F01.PB88822	0.216386436	undirected	F01.PB45493	F01.PB88822
F01.PB45493	F01.PB890	0.216172999	undirected	F01.PB45493	F01.PB890
F01.PB45493	F01.PB91504	0.129663448	undirected	F01.PB45493	F01.PB91504
F01.PB45493	F01.PB93556	0.102441411	undirected	F01.PB45493	F01.PB93556
F01.PB45493	F01.PB93566	0.131257364	undirected	F01.PB45493	F01.PB93566
F01.PB45493	F01.PB94169	0.165604665	undirected	F01.PB45493	F01.PB94169
F01.PB45493	F01.PB94366	0.125342819	undirected	F01.PB45493	F01.PB94366
F01.PB45493	F01.PB9437	0.107377489	undirected	F01.PB45493	F01.PB9437
F01.PB45493	F01.PB9549	0.107674399	undirected	F01.PB45493	F01.PB9549
F01.PB45493	F01.PB96207	0.149017439	undirected	F01.PB45493	F01.PB96207
F01.PB45493	F01.PB9734	0.180908002	undirected	F01.PB45493	F01.PB9734
F01.PB45493	F01.PB97941	0.120822294	undirected	F01.PB45493	F01.PB97941
F01.PB45493	F01.PB99026	0.102937014	undirected	F01.PB45493	F01.PB99026
F01.PB45493	F01.PB99598	0.209719973	undirected	F01.PB45493	F01.PB99598
F01.PB45493	F01.PB99850	0.138617714	undirected	F01.PB45493	F01.PB99850
F01.PB4564	F01.PB4603	0.217736771	undirected	F01.PB4564	F01.PB4603
F01.PB4564	F01.PB46737	0.131707512	undirected	F01.PB4564	F01.PB46737
F01.PB4564	F01.PB47048	0.190838821	undirected	F01.PB4564	F01.PB47048
F01.PB4564	F01.PB47265	0.158434763	undirected	F01.PB4564	F01.PB47265
F01.PB4564	F01.PB47506	0.100657416	undirected	F01.PB4564	F01.PB47506
F01.PB4564	F01.PB47802	0.179784721	undirected	F01.PB4564	F01.PB47802
F01.PB4564	F01.PB48221	0.159396551	undirected	F01.PB4564	F01.PB48221
F01.PB4564	F01.PB49996	0.115661364	undirected	F01.PB4564	F01.PB49996
F01.PB4564	F01.PB50128	0.126167115	undirected	F01.PB4564	F01.PB50128
F01.PB4564	F01.PB50366	0.19266696	undirected	F01.PB4564	F01.PB50366
F01.PB4564	F01.PB51836	0.130932069	undirected	F01.PB4564	F01.PB51836
F01.PB4564	F01.PB52019	0.147920487	undirected	F01.PB4564	F01.PB52019
F01.PB4564	F01.PB53876	0.124664117	undirected	F01.PB4564	F01.PB53876
F01.PB4564	F01.PB54389	0.241073076	undirected	F01.PB4564	F01.PB54389
F01.PB4564	F01.PB54653	0.215098589	undirected	F01.PB4564	F01.PB54653
F01.PB4564	F01.PB54712	0.112883267	undirected	F01.PB4564	F01.PB54712
F01.PB4564	F01.PB55608	0.105691609	undirected	F01.PB4564	F01.PB55608
F01.PB4564	F01.PB56101	0.113833115	undirected	F01.PB4564	F01.PB56101
F01.PB4564	F01.PB56579	0.105659104	undirected	F01.PB4564	F01.PB56579
F01.PB4564	F01.PB57085	0.112870409	undirected	F01.PB4564	F01.PB57085
F01.PB4564	F01.PB57550	0.123594207	undirected	F01.PB4564	F01.PB57550
F01.PB4564	F01.PB57592	0.102605562	undirected	F01.PB4564	F01.PB57592
F01.PB4564	F01.PB58305	0.124130498	undirected	F01.PB4564	F01.PB58305
F01.PB4564	F01.PB59132	0.13967891	undirected	F01.PB4564	F01.PB59132
F01.PB4564	F01.PB6032	0.133660674	undirected	F01.PB4564	F01.PB6032
F01.PB4564	F01.PB60726	0.223771337	undirected	F01.PB4564	F01.PB60726
F01.PB4564	F01.PB61562	0.192968218	undirected	F01.PB4564	F01.PB61562
F01.PB4564	F01.PB61983	0.134647235	undirected	F01.PB4564	F01.PB61983
F01.PB4564	F01.PB62299	0.126986515	undirected	F01.PB4564	F01.PB62299
F01.PB4564	F01.PB64138	0.190948676	undirected	F01.PB4564	F01.PB64138
F01.PB4564	F01.PB66052	0.106903747	undirected	F01.PB4564	F01.PB66052
F01.PB4564	F01.PB6684	0.189970388	undirected	F01.PB4564	F01.PB6684
F01.PB4564	F01.PB69278	0.210316193	undirected	F01.PB4564	F01.PB69278
F01.PB4564	F01.PB6984	0.152168457	undirected	F01.PB4564	F01.PB6984
F01.PB4564	F01.PB71740	0.128750246	undirected	F01.PB4564	F01.PB71740
F01.PB4564	F01.PB7180	0.102778416	undirected	F01.PB4564	F01.PB7180
F01.PB4564	F01.PB71972	0.131850118	undirected	F01.PB4564	F01.PB71972
F01.PB4564	F01.PB72728	0.146035804	undirected	F01.PB4564	F01.PB72728
F01.PB4564	F01.PB76165	0.10146477	undirected	F01.PB4564	F01.PB76165
F01.PB4564	F01.PB77306	0.156319646	undirected	F01.PB4564	F01.PB77306
F01.PB4564	F01.PB7842	0.164008409	undirected	F01.PB4564	F01.PB7842
F01.PB4564	F01.PB78709	0.201651208	undirected	F01.PB4564	F01.PB78709
F01.PB4564	F01.PB79043	0.146265355	undirected	F01.PB4564	F01.PB79043
F01.PB4564	F01.PB82257	0.11033945	undirected	F01.PB4564	F01.PB82257
F01.PB4564	F01.PB82355	0.162221045	undirected	F01.PB4564	F01.PB82355
F01.PB4564	F01.PB82362	0.156544081	undirected	F01.PB4564	F01.PB82362
F01.PB4564	F01.PB82799	0.108636566	undirected	F01.PB4564	F01.PB82799
F01.PB4564	F01.PB83926	0.164885539	undirected	F01.PB4564	F01.PB83926
F01.PB4564	F01.PB84930	0.135016452	undirected	F01.PB4564	F01.PB84930
F01.PB4564	F01.PB85186	0.152736597	undirected	F01.PB4564	F01.PB85186
F01.PB4564	F01.PB86503	0.102773342	undirected	F01.PB4564	F01.PB86503
F01.PB4564	F01.PB87582	0.159826703	undirected	F01.PB4564	F01.PB87582
F01.PB4564	F01.PB88231	0.137144936	undirected	F01.PB4564	F01.PB88231
F01.PB4564	F01.PB8881	0.102686986	undirected	F01.PB4564	F01.PB8881
F01.PB4564	F01.PB88862	0.187718099	undirected	F01.PB4564	F01.PB88862
F01.PB4564	F01.PB8893	0.214780658	undirected	F01.PB4564	F01.PB8893
F01.PB4564	F01.PB890	0.103863547	undirected	F01.PB4564	F01.PB890
F01.PB4564	F01.PB89032	0.156649519	undirected	F01.PB4564	F01.PB89032
F01.PB4564	F01.PB89131	0.143727074	undirected	F01.PB4564	F01.PB89131
F01.PB4564	F01.PB89678	0.114970709	undirected	F01.PB4564	F01.PB89678
F01.PB4564	F01.PB91901	0.133892723	undirected	F01.PB4564	F01.PB91901
F01.PB4564	F01.PB92202	0.209909624	undirected	F01.PB4564	F01.PB92202
F01.PB4564	F01.PB92500	0.103910197	undirected	F01.PB4564	F01.PB92500
F01.PB4564	F01.PB93260	0.16335247	undirected	F01.PB4564	F01.PB93260
F01.PB4564	F01.PB93578	0.23815398	undirected	F01.PB4564	F01.PB93578
F01.PB4564	F01.PB93824	0.152130763	undirected	F01.PB4564	F01.PB93824
F01.PB4564	F01.PB94377	0.205546068	undirected	F01.PB4564	F01.PB94377
F01.PB4564	F01.PB95810	0.102313827	undirected	F01.PB4564	F01.PB95810
F01.PB41677	F01.PB4195	0.141216605	undirected	F01.PB41677	F01.PB4195
F01.PB41677	F01.PB42485	0.153090614	undirected	F01.PB41677	F01.PB42485
F01.PB41677	F01.PB42525	0.163456242	undirected	F01.PB41677	F01.PB42525
F01.PB41677	F01.PB42826	0.103516813	undirected	F01.PB41677	F01.PB42826
F01.PB41677	F01.PB43636	0.20069606	undirected	F01.PB41677	F01.PB43636
F01.PB41677	F01.PB439	0.164124941	undirected	F01.PB41677	F01.PB439
F01.PB41677	F01.PB44673	0.182876855	undirected	F01.PB41677	F01.PB44673
F01.PB41677	F01.PB44713	0.27411752	undirected	F01.PB41677	F01.PB44713
F01.PB41677	F01.PB44747	0.104533922	undirected	F01.PB41677	F01.PB44747
F01.PB41677	F01.PB45074	0.176716299	undirected	F01.PB41677	F01.PB45074
F01.PB41677	F01.PB45261	0.145350362	undirected	F01.PB41677	F01.PB45261
F01.PB41677	F01.PB45465	0.14313915	undirected	F01.PB41677	F01.PB45465
F01.PB41677	F01.PB45493	0.127253168	undirected	F01.PB41677	F01.PB45493
F01.PB41677	F01.PB45935	0.19049258	undirected	F01.PB41677	F01.PB45935
F01.PB41677	F01.PB4603	0.122924286	undirected	F01.PB41677	F01.PB4603
F01.PB41677	F01.PB46124	0.123273724	undirected	F01.PB41677	F01.PB46124
F01.PB41677	F01.PB46198	0.162657355	undirected	F01.PB41677	F01.PB46198
F01.PB41677	F01.PB46737	0.193498645	undirected	F01.PB41677	F01.PB46737
F01.PB41677	F01.PB47265	0.20589439	undirected	F01.PB41677	F01.PB47265
F01.PB41677	F01.PB47506	0.135310639	undirected	F01.PB41677	F01.PB47506
F01.PB41677	F01.PB47564	0.111977187	undirected	F01.PB41677	F01.PB47564
F01.PB41677	F01.PB47605	0.146098272	undirected	F01.PB41677	F01.PB47605
F01.PB41677	F01.PB47802	0.12574004	undirected	F01.PB41677	F01.PB47802
F01.PB41677	F01.PB48181	0.154467518	undirected	F01.PB41677	F01.PB48181
F01.PB41677	F01.PB48221	0.135378413	undirected	F01.PB41677	F01.PB48221
F01.PB41677	F01.PB4825	0.199765456	undirected	F01.PB41677	F01.PB4825
F01.PB41677	F01.PB4831	0.191732328	undirected	F01.PB41677	F01.PB4831
F01.PB41677	F01.PB48509	0.107502517	undirected	F01.PB41677	F01.PB48509
F01.PB41677	F01.PB49622	0.216649651	undirected	F01.PB41677	F01.PB49622
F01.PB41677	F01.PB49996	0.120800092	undirected	F01.PB41677	F01.PB49996
F01.PB41677	F01.PB50128	0.200201817	undirected	F01.PB41677	F01.PB50128
F01.PB41677	F01.PB50353	0.21072488	undirected	F01.PB41677	F01.PB50353
F01.PB41677	F01.PB51285	0.235452904	undirected	F01.PB41677	F01.PB51285
F01.PB41677	F01.PB51727	0.175270964	undirected	F01.PB41677	F01.PB51727
F01.PB41677	F01.PB52019	0.184636525	undirected	F01.PB41677	F01.PB52019
F01.PB41677	F01.PB52439	0.190717606	undirected	F01.PB41677	F01.PB52439
F01.PB41677	F01.PB52570	0.13032727	undirected	F01.PB41677	F01.PB52570
F01.PB41677	F01.PB52589	0.258965071	undirected	F01.PB41677	F01.PB52589
F01.PB41677	F01.PB5285	0.16249331	undirected	F01.PB41677	F01.PB5285
F01.PB41677	F01.PB52881	0.195902998	undirected	F01.PB41677	F01.PB52881
F01.PB41677	F01.PB53295	0.125753361	undirected	F01.PB41677	F01.PB53295
F01.PB41677	F01.PB53381	0.235487301	undirected	F01.PB41677	F01.PB53381
F01.PB41677	F01.PB53876	0.249636262	undirected	F01.PB41677	F01.PB53876
F01.PB41677	F01.PB53883	0.180737257	undirected	F01.PB41677	F01.PB53883
F01.PB41677	F01.PB53982	0.178385512	undirected	F01.PB41677	F01.PB53982
F01.PB41677	F01.PB54067	0.254717351	undirected	F01.PB41677	F01.PB54067
F01.PB41677	F01.PB54174	0.189376902	undirected	F01.PB41677	F01.PB54174
F01.PB41677	F01.PB54260	0.100257177	undirected	F01.PB41677	F01.PB54260
F01.PB41677	F01.PB54415	0.156632118	undirected	F01.PB41677	F01.PB54415
F01.PB41677	F01.PB54712	0.161967535	undirected	F01.PB41677	F01.PB54712
F01.PB41677	F01.PB54909	0.160792282	undirected	F01.PB41677	F01.PB54909
F01.PB41677	F01.PB55032	0.100141897	undirected	F01.PB41677	F01.PB55032
F01.PB41677	F01.PB55397	0.22783306	undirected	F01.PB41677	F01.PB55397
F01.PB41677	F01.PB5590	0.19352736	undirected	F01.PB41677	F01.PB5590
F01.PB41677	F01.PB56532	0.16382658	undirected	F01.PB41677	F01.PB56532
F01.PB41677	F01.PB56579	0.100957602	undirected	F01.PB41677	F01.PB56579
F01.PB41677	F01.PB56770	0.14936114	undirected	F01.PB41677	F01.PB56770
F01.PB41677	F01.PB56933	0.151398473	undirected	F01.PB41677	F01.PB56933
F01.PB41677	F01.PB57085	0.128527136	undirected	F01.PB41677	F01.PB57085
F01.PB41677	F01.PB57550	0.196753056	undirected	F01.PB41677	F01.PB57550
F01.PB41677	F01.PB57592	0.296187809	undirected	F01.PB41677	F01.PB57592
F01.PB41677	F01.PB58114	0.250116595	undirected	F01.PB41677	F01.PB58114
F01.PB41677	F01.PB58574	0.2779293	undirected	F01.PB41677	F01.PB58574
F01.PB41677	F01.PB59132	0.230448515	undirected	F01.PB41677	F01.PB59132
F01.PB41677	F01.PB59557	0.103211969	undirected	F01.PB41677	F01.PB59557
F01.PB41677	F01.PB60556	0.223790935	undirected	F01.PB41677	F01.PB60556
F01.PB41677	F01.PB60887	0.207420946	undirected	F01.PB41677	F01.PB60887
F01.PB41677	F01.PB60987	0.175100462	undirected	F01.PB41677	F01.PB60987
F01.PB41677	F01.PB61183	0.108459416	undirected	F01.PB41677	F01.PB61183
F01.PB41677	F01.PB61562	0.125999171	undirected	F01.PB41677	F01.PB61562
F01.PB41677	F01.PB62628	0.267689198	undirected	F01.PB41677	F01.PB62628
F01.PB41677	F01.PB6357	0.230731533	undirected	F01.PB41677	F01.PB6357
F01.PB41677	F01.PB63958	0.180172072	undirected	F01.PB41677	F01.PB63958
F01.PB41677	F01.PB64138	0.147274052	undirected	F01.PB41677	F01.PB64138
F01.PB41677	F01.PB6453	0.208372133	undirected	F01.PB41677	F01.PB6453
F01.PB41677	F01.PB65848	0.141172967	undirected	F01.PB41677	F01.PB65848
F01.PB41677	F01.PB66052	0.134009893	undirected	F01.PB41677	F01.PB66052
F01.PB41677	F01.PB66748	0.190419699	undirected	F01.PB41677	F01.PB66748
F01.PB41677	F01.PB66815	0.196636983	undirected	F01.PB41677	F01.PB66815
F01.PB41677	F01.PB6684	0.203978062	undirected	F01.PB41677	F01.PB6684
F01.PB41677	F01.PB6705	0.192355219	undirected	F01.PB41677	F01.PB6705
F01.PB41677	F01.PB67677	0.134202148	undirected	F01.PB41677	F01.PB67677
F01.PB41677	F01.PB677	0.182197452	undirected	F01.PB41677	F01.PB677
F01.PB41677	F01.PB6825	0.177470077	undirected	F01.PB41677	F01.PB6825
F01.PB41677	F01.PB6880	0.173419916	undirected	F01.PB41677	F01.PB6880
F01.PB41677	F01.PB6940	0.256755527	undirected	F01.PB41677	F01.PB6940
F01.PB41677	F01.PB69722	0.173279394	undirected	F01.PB41677	F01.PB69722
F01.PB41677	F01.PB6984	0.152663097	undirected	F01.PB41677	F01.PB6984
F01.PB41677	F01.PB70352	0.197229396	undirected	F01.PB41677	F01.PB70352
F01.PB41677	F01.PB70426	0.107227302	undirected	F01.PB41677	F01.PB70426
F01.PB41677	F01.PB7151	0.162988561	undirected	F01.PB41677	F01.PB7151
F01.PB41677	F01.PB71972	0.139238766	undirected	F01.PB41677	F01.PB71972
F01.PB41677	F01.PB72363	0.155809828	undirected	F01.PB41677	F01.PB72363
F01.PB41677	F01.PB72728	0.103965617	undirected	F01.PB41677	F01.PB72728
F01.PB41677	F01.PB7281	0.119878862	undirected	F01.PB41677	F01.PB7281
F01.PB41677	F01.PB72890	0.151662012	undirected	F01.PB41677	F01.PB72890
F01.PB41677	F01.PB7369	0.199285156	undirected	F01.PB41677	F01.PB7369
F01.PB41677	F01.PB75128	0.142569005	undirected	F01.PB41677	F01.PB75128
F01.PB41677	F01.PB75541	0.200256764	undirected	F01.PB41677	F01.PB75541
F01.PB41677	F01.PB75663	0.140679868	undirected	F01.PB41677	F01.PB75663
F01.PB41677	F01.PB77553	0.151027466	undirected	F01.PB41677	F01.PB77553
F01.PB41677	F01.PB804	0.251749986	undirected	F01.PB41677	F01.PB804
F01.PB41677	F01.PB80919	0.13291879	undirected	F01.PB41677	F01.PB80919
F01.PB41677	F01.PB8100	0.2480104	undirected	F01.PB41677	F01.PB8100
F01.PB41677	F01.PB82799	0.121452511	undirected	F01.PB41677	F01.PB82799
F01.PB41677	F01.PB82886	0.109197066	undirected	F01.PB41677	F01.PB82886
F01.PB41677	F01.PB83548	0.249508662	undirected	F01.PB41677	F01.PB83548
F01.PB41677	F01.PB8363	0.192969416	undirected	F01.PB41677	F01.PB8363
F01.PB41677	F01.PB84930	0.188972151	undirected	F01.PB41677	F01.PB84930
F01.PB41677	F01.PB85012	0.101750029	undirected	F01.PB41677	F01.PB85012
F01.PB41677	F01.PB86140	0.107567048	undirected	F01.PB41677	F01.PB86140
F01.PB41677	F01.PB86503	0.17300815	undirected	F01.PB41677	F01.PB86503
F01.PB41677	F01.PB87329	0.108720906	undirected	F01.PB41677	F01.PB87329
F01.PB41677	F01.PB88177	0.222730989	undirected	F01.PB41677	F01.PB88177
F01.PB41677	F01.PB88607	0.111856542	undirected	F01.PB41677	F01.PB88607
F01.PB41677	F01.PB88822	0.124488749	undirected	F01.PB41677	F01.PB88822
F01.PB41677	F01.PB890	0.211792785	undirected	F01.PB41677	F01.PB890
F01.PB41677	F01.PB89032	0.134836627	undirected	F01.PB41677	F01.PB89032
F01.PB41677	F01.PB89131	0.193090066	undirected	F01.PB41677	F01.PB89131
F01.PB41677	F01.PB89417	0.147007962	undirected	F01.PB41677	F01.PB89417
F01.PB41677	F01.PB92500	0.226265818	undirected	F01.PB41677	F01.PB92500
F01.PB41677	F01.PB93566	0.188139292	undirected	F01.PB41677	F01.PB93566
F01.PB41677	F01.PB94169	0.147126795	undirected	F01.PB41677	F01.PB94169
F01.PB41677	F01.PB94366	0.118482636	undirected	F01.PB41677	F01.PB94366
F01.PB41677	F01.PB9437	0.127789509	undirected	F01.PB41677	F01.PB9437
F01.PB41677	F01.PB96729	0.120143033	undirected	F01.PB41677	F01.PB96729
F01.PB41677	F01.PB97941	0.206804346	undirected	F01.PB41677	F01.PB97941
F01.PB41677	F01.PB99026	0.194318324	undirected	F01.PB41677	F01.PB99026
F01.PB41677	F01.PB99425	0.143392701	undirected	F01.PB41677	F01.PB99425
F01.PB41677	F01.PB99598	0.131721221	undirected	F01.PB41677	F01.PB99598
F01.PB41677	F01.PB99850	0.143506678	undirected	F01.PB41677	F01.PB99850
F01.PB107898	F01.PB108612	0.104776602	undirected	F01.PB107898	F01.PB108612
F01.PB107898	F01.PB109212	0.147517038	undirected	F01.PB107898	F01.PB109212
F01.PB107898	F01.PB10980	0.262910198	undirected	F01.PB107898	F01.PB10980
F01.PB107898	F01.PB110220	0.260547741	undirected	F01.PB107898	F01.PB110220
F01.PB107898	F01.PB111461	0.213133363	undirected	F01.PB107898	F01.PB111461
F01.PB107898	F01.PB11462	0.162703466	undirected	F01.PB107898	F01.PB11462
F01.PB107898	F01.PB11495	0.107102399	undirected	F01.PB107898	F01.PB11495
F01.PB107898	F01.PB115902	0.134123731	undirected	F01.PB107898	F01.PB115902
F01.PB107898	F01.PB116294	0.135004063	undirected	F01.PB107898	F01.PB116294
F01.PB107898	F01.PB118532	0.179758557	undirected	F01.PB107898	F01.PB118532
F01.PB107898	F01.PB1189	0.187283795	undirected	F01.PB107898	F01.PB1189
F01.PB107898	F01.PB120435	0.204033515	undirected	F01.PB107898	F01.PB120435
F01.PB107898	F01.PB12349	0.222433377	undirected	F01.PB107898	F01.PB12349
F01.PB107898	F01.PB12663	0.207464845	undirected	F01.PB107898	F01.PB12663
F01.PB107898	F01.PB13159	0.14584483	undirected	F01.PB107898	F01.PB13159
F01.PB107898	F01.PB15256	0.116489968	undirected	F01.PB107898	F01.PB15256
F01.PB107898	F01.PB15615	0.151639083	undirected	F01.PB107898	F01.PB15615
F01.PB107898	F01.PB15825	0.126555359	undirected	F01.PB107898	F01.PB15825
F01.PB107898	F01.PB1682	0.100740414	undirected	F01.PB107898	F01.PB1682
F01.PB107898	F01.PB18946	0.203954695	undirected	F01.PB107898	F01.PB18946
F01.PB107898	F01.PB19058	0.268573825	undirected	F01.PB107898	F01.PB19058
F01.PB107898	F01.PB1997	0.123854998	undirected	F01.PB107898	F01.PB1997
F01.PB107898	F01.PB2190	0.163187379	undirected	F01.PB107898	F01.PB2190
F01.PB107898	F01.PB24126	0.208517927	undirected	F01.PB107898	F01.PB24126
F01.PB107898	F01.PB27135	0.17693349	undirected	F01.PB107898	F01.PB27135
F01.PB107898	F01.PB27587	0.197250123	undirected	F01.PB107898	F01.PB27587
F01.PB107898	F01.PB285	0.108270988	undirected	F01.PB107898	F01.PB285
F01.PB107898	F01.PB28847	0.117308832	undirected	F01.PB107898	F01.PB28847
F01.PB107898	F01.PB29068	0.18739078	undirected	F01.PB107898	F01.PB29068
F01.PB107898	F01.PB29395	0.151539692	undirected	F01.PB107898	F01.PB29395
F01.PB107898	F01.PB29623	0.251767424	undirected	F01.PB107898	F01.PB29623
F01.PB107898	F01.PB30208	0.144590453	undirected	F01.PB107898	F01.PB30208
F01.PB107898	F01.PB30211	0.22419771	undirected	F01.PB107898	F01.PB30211
F01.PB107898	F01.PB31169	0.103879994	undirected	F01.PB107898	F01.PB31169
F01.PB107898	F01.PB34870	0.232115677	undirected	F01.PB107898	F01.PB34870
F01.PB107898	F01.PB35245	0.142948886	undirected	F01.PB107898	F01.PB35245
F01.PB107898	F01.PB36153	0.196017842	undirected	F01.PB107898	F01.PB36153
F01.PB107898	F01.PB36215	0.149627444	undirected	F01.PB107898	F01.PB36215
F01.PB107898	F01.PB36827	0.129860139	undirected	F01.PB107898	F01.PB36827
F01.PB107898	F01.PB37361	0.153629711	undirected	F01.PB107898	F01.PB37361
F01.PB107898	F01.PB38668	0.129872731	undirected	F01.PB107898	F01.PB38668
F01.PB107898	F01.PB39145	0.153300327	undirected	F01.PB107898	F01.PB39145
F01.PB107898	F01.PB39510	0.17331764	undirected	F01.PB107898	F01.PB39510
F01.PB107898	F01.PB39546	0.189417873	undirected	F01.PB107898	F01.PB39546
F01.PB107898	F01.PB40966	0.232940684	undirected	F01.PB107898	F01.PB40966
F01.PB107898	F01.PB41198	0.105760168	undirected	F01.PB107898	F01.PB41198
F01.PB107898	F01.PB41276	0.104472168	undirected	F01.PB107898	F01.PB41276
F01.PB107898	F01.PB41415	0.159214952	undirected	F01.PB107898	F01.PB41415
F01.PB107898	F01.PB41564	0.16176891	undirected	F01.PB107898	F01.PB41564
F01.PB107898	F01.PB41677	0.133527326	undirected	F01.PB107898	F01.PB41677
F01.PB107898	F01.PB42116	0.190658533	undirected	F01.PB107898	F01.PB42116
F01.PB107898	F01.PB42485	0.227200484	undirected	F01.PB107898	F01.PB42485
F01.PB107898	F01.PB42525	0.252669922	undirected	F01.PB107898	F01.PB42525
F01.PB107898	F01.PB43636	0.168229377	undirected	F01.PB107898	F01.PB43636
F01.PB107898	F01.PB4380	0.159826606	undirected	F01.PB107898	F01.PB4380
F01.PB107898	F01.PB44713	0.131860376	undirected	F01.PB107898	F01.PB44713
F01.PB107898	F01.PB45074	0.22864893	undirected	F01.PB107898	F01.PB45074
F01.PB107898	F01.PB45493	0.241383732	undirected	F01.PB107898	F01.PB45493
F01.PB107898	F01.PB45935	0.107137291	undirected	F01.PB107898	F01.PB45935
F01.PB107898	F01.PB46124	0.143751142	undirected	F01.PB107898	F01.PB46124
F01.PB107898	F01.PB46198	0.165115228	undirected	F01.PB107898	F01.PB46198
F01.PB107898	F01.PB48181	0.225095542	undirected	F01.PB107898	F01.PB48181
F01.PB107898	F01.PB4825	0.23181057	undirected	F01.PB107898	F01.PB4825
F01.PB107898	F01.PB4831	0.16658638	undirected	F01.PB107898	F01.PB4831
F01.PB107898	F01.PB48509	0.122920701	undirected	F01.PB107898	F01.PB48509
F01.PB107898	F01.PB49622	0.227992185	undirected	F01.PB107898	F01.PB49622
F01.PB107898	F01.PB50353	0.145809794	undirected	F01.PB107898	F01.PB50353
F01.PB107898	F01.PB5120	0.177886225	undirected	F01.PB107898	F01.PB5120
F01.PB107898	F01.PB51285	0.12089262	undirected	F01.PB107898	F01.PB51285
F01.PB107898	F01.PB51727	0.130134272	undirected	F01.PB107898	F01.PB51727
F01.PB107898	F01.PB52439	0.123902869	undirected	F01.PB107898	F01.PB52439
F01.PB107898	F01.PB52570	0.233529124	undirected	F01.PB107898	F01.PB52570
F01.PB107898	F01.PB52827	0.109616114	undirected	F01.PB107898	F01.PB52827
F01.PB107898	F01.PB53221	0.10956757	undirected	F01.PB107898	F01.PB53221
F01.PB107898	F01.PB53381	0.116845506	undirected	F01.PB107898	F01.PB53381
F01.PB107898	F01.PB53982	0.186263007	undirected	F01.PB107898	F01.PB53982
F01.PB107898	F01.PB54067	0.130670667	undirected	F01.PB107898	F01.PB54067
F01.PB107898	F01.PB54174	0.101978377	undirected	F01.PB107898	F01.PB54174
F01.PB107898	F01.PB54260	0.200208288	undirected	F01.PB107898	F01.PB54260
F01.PB107898	F01.PB54415	0.115440452	undirected	F01.PB107898	F01.PB54415
F01.PB107898	F01.PB55032	0.228271705	undirected	F01.PB107898	F01.PB55032
F01.PB107898	F01.PB55942	0.211789151	undirected	F01.PB107898	F01.PB55942
F01.PB107898	F01.PB56532	0.265596463	undirected	F01.PB107898	F01.PB56532
F01.PB107898	F01.PB56579	0.107590816	undirected	F01.PB107898	F01.PB56579
F01.PB107898	F01.PB56770	0.163298542	undirected	F01.PB107898	F01.PB56770
F01.PB107898	F01.PB57085	0.101522075	undirected	F01.PB107898	F01.PB57085
F01.PB107898	F01.PB58114	0.200275986	undirected	F01.PB107898	F01.PB58114
F01.PB107898	F01.PB58252	0.239744631	undirected	F01.PB107898	F01.PB58252
F01.PB107898	F01.PB58574	0.102033958	undirected	F01.PB107898	F01.PB58574
F01.PB107898	F01.PB59133	0.159499909	undirected	F01.PB107898	F01.PB59133
F01.PB107898	F01.PB59557	0.119054949	undirected	F01.PB107898	F01.PB59557
F01.PB107898	F01.PB60645	0.152729055	undirected	F01.PB107898	F01.PB60645
F01.PB107898	F01.PB60887	0.167482225	undirected	F01.PB107898	F01.PB60887
F01.PB107898	F01.PB61152	0.140765983	undirected	F01.PB107898	F01.PB61152
F01.PB107898	F01.PB61183	0.224814007	undirected	F01.PB107898	F01.PB61183
F01.PB107898	F01.PB64105	0.113930993	undirected	F01.PB107898	F01.PB64105
F01.PB107898	F01.PB6453	0.239787451	undirected	F01.PB107898	F01.PB6453
F01.PB107898	F01.PB65848	0.119800122	undirected	F01.PB107898	F01.PB65848
F01.PB107898	F01.PB66748	0.135097073	undirected	F01.PB107898	F01.PB66748
F01.PB107898	F01.PB66815	0.244561261	undirected	F01.PB107898	F01.PB66815
F01.PB107898	F01.PB67118	0.157939875	undirected	F01.PB107898	F01.PB67118
F01.PB107898	F01.PB677	0.220196394	undirected	F01.PB107898	F01.PB677
F01.PB107898	F01.PB6825	0.260191192	undirected	F01.PB107898	F01.PB6825
F01.PB107898	F01.PB6880	0.248020147	undirected	F01.PB107898	F01.PB6880
F01.PB107898	F01.PB69722	0.205118861	undirected	F01.PB107898	F01.PB69722
F01.PB107898	F01.PB70352	0.183055268	undirected	F01.PB107898	F01.PB70352
F01.PB107898	F01.PB72363	0.258238829	undirected	F01.PB107898	F01.PB72363
F01.PB107898	F01.PB75128	0.188171252	undirected	F01.PB107898	F01.PB75128
F01.PB107898	F01.PB75663	0.170533037	undirected	F01.PB107898	F01.PB75663
F01.PB107898	F01.PB77553	0.156963627	undirected	F01.PB107898	F01.PB77553
F01.PB107898	F01.PB79847	0.150383648	undirected	F01.PB107898	F01.PB79847
F01.PB107898	F01.PB79998	0.138904161	undirected	F01.PB107898	F01.PB79998
F01.PB107898	F01.PB804	0.149588743	undirected	F01.PB107898	F01.PB804
F01.PB107898	F01.PB82257	0.109695215	undirected	F01.PB107898	F01.PB82257
F01.PB107898	F01.PB8363	0.15240023	undirected	F01.PB107898	F01.PB8363
F01.PB107898	F01.PB85012	0.135036547	undirected	F01.PB107898	F01.PB85012
F01.PB107898	F01.PB88177	0.167421769	undirected	F01.PB107898	F01.PB88177
F01.PB107898	F01.PB8836	0.121840583	undirected	F01.PB107898	F01.PB8836
F01.PB107898	F01.PB88607	0.187612205	undirected	F01.PB107898	F01.PB88607
F01.PB107898	F01.PB88822	0.222125892	undirected	F01.PB107898	F01.PB88822
F01.PB107898	F01.PB890	0.148319548	undirected	F01.PB107898	F01.PB890
F01.PB107898	F01.PB89417	0.119616488	undirected	F01.PB107898	F01.PB89417
F01.PB107898	F01.PB91504	0.139189951	undirected	F01.PB107898	F01.PB91504
F01.PB107898	F01.PB94169	0.184116662	undirected	F01.PB107898	F01.PB94169
F01.PB107898	F01.PB94366	0.137120258	undirected	F01.PB107898	F01.PB94366
F01.PB107898	F01.PB9437	0.170671364	undirected	F01.PB107898	F01.PB9437
F01.PB107898	F01.PB9549	0.120127797	undirected	F01.PB107898	F01.PB9549
F01.PB107898	F01.PB96207	0.168127999	undirected	F01.PB107898	F01.PB96207
F01.PB107898	F01.PB9734	0.200058487	undirected	F01.PB107898	F01.PB9734
F01.PB107898	F01.PB97941	0.122156001	undirected	F01.PB107898	F01.PB97941
F01.PB107898	F01.PB99598	0.169688338	undirected	F01.PB107898	F01.PB99598
F01.PB107898	F01.PB99850	0.204626543	undirected	F01.PB107898	F01.PB99850
F01.PB49622	F01.PB50353	0.227146991	undirected	F01.PB49622	F01.PB50353
F01.PB49622	F01.PB51285	0.221850473	undirected	F01.PB49622	F01.PB51285
F01.PB49622	F01.PB51727	0.198158834	undirected	F01.PB49622	F01.PB51727
F01.PB49622	F01.PB52019	0.123485839	undirected	F01.PB49622	F01.PB52019
F01.PB49622	F01.PB52439	0.190964834	undirected	F01.PB49622	F01.PB52439
F01.PB49622	F01.PB52570	0.213209299	undirected	F01.PB49622	F01.PB52570
F01.PB49622	F01.PB52589	0.156949233	undirected	F01.PB49622	F01.PB52589
F01.PB49622	F01.PB52881	0.137219812	undirected	F01.PB49622	F01.PB52881
F01.PB49622	F01.PB53381	0.202893895	undirected	F01.PB49622	F01.PB53381
F01.PB49622	F01.PB53876	0.196119156	undirected	F01.PB49622	F01.PB53876
F01.PB49622	F01.PB53883	0.117348788	undirected	F01.PB49622	F01.PB53883
F01.PB49622	F01.PB53982	0.183767089	undirected	F01.PB49622	F01.PB53982
F01.PB49622	F01.PB54067	0.233533173	undirected	F01.PB49622	F01.PB54067
F01.PB49622	F01.PB54174	0.180397341	undirected	F01.PB49622	F01.PB54174
F01.PB49622	F01.PB54260	0.1484278	undirected	F01.PB49622	F01.PB54260
F01.PB49622	F01.PB54415	0.164800303	undirected	F01.PB49622	F01.PB54415
F01.PB49622	F01.PB54712	0.159031148	undirected	F01.PB49622	F01.PB54712
F01.PB49622	F01.PB55032	0.160332306	undirected	F01.PB49622	F01.PB55032
F01.PB49622	F01.PB55397	0.151242616	undirected	F01.PB49622	F01.PB55397
F01.PB49622	F01.PB5590	0.126594226	undirected	F01.PB49622	F01.PB5590
F01.PB49622	F01.PB55942	0.156435076	undirected	F01.PB49622	F01.PB55942
F01.PB49622	F01.PB56532	0.236206226	undirected	F01.PB49622	F01.PB56532
F01.PB49622	F01.PB56579	0.114345391	undirected	F01.PB49622	F01.PB56579
F01.PB49622	F01.PB56770	0.203452171	undirected	F01.PB49622	F01.PB56770
F01.PB49622	F01.PB56933	0.121458541	undirected	F01.PB49622	F01.PB56933
F01.PB49622	F01.PB57085	0.11551786	undirected	F01.PB49622	F01.PB57085
F01.PB49622	F01.PB57550	0.106540911	undirected	F01.PB49622	F01.PB57550
F01.PB49622	F01.PB57592	0.216700686	undirected	F01.PB49622	F01.PB57592
F01.PB49622	F01.PB58114	0.270175193	undirected	F01.PB49622	F01.PB58114
F01.PB49622	F01.PB58252	0.145983021	undirected	F01.PB49622	F01.PB58252
F01.PB49622	F01.PB58574	0.211962448	undirected	F01.PB49622	F01.PB58574
F01.PB49622	F01.PB59132	0.152601466	undirected	F01.PB49622	F01.PB59132
F01.PB49622	F01.PB60556	0.178135756	undirected	F01.PB49622	F01.PB60556
F01.PB49622	F01.PB60645	0.127978249	undirected	F01.PB49622	F01.PB60645
F01.PB49622	F01.PB60887	0.212921517	undirected	F01.PB49622	F01.PB60887
F01.PB49622	F01.PB60987	0.158425588	undirected	F01.PB49622	F01.PB60987
F01.PB49622	F01.PB61152	0.128162415	undirected	F01.PB49622	F01.PB61152
F01.PB49622	F01.PB61183	0.150987422	undirected	F01.PB49622	F01.PB61183
F01.PB49622	F01.PB62628	0.209392519	undirected	F01.PB49622	F01.PB62628
F01.PB49622	F01.PB6357	0.139981366	undirected	F01.PB49622	F01.PB6357
F01.PB49622	F01.PB63958	0.138252569	undirected	F01.PB49622	F01.PB63958
F01.PB49622	F01.PB64105	0.132325752	undirected	F01.PB49622	F01.PB64105
F01.PB49622	F01.PB64167	0.104942683	undirected	F01.PB49622	F01.PB64167
F01.PB49622	F01.PB6453	0.247658237	undirected	F01.PB49622	F01.PB6453
F01.PB49622	F01.PB65848	0.1721705	undirected	F01.PB49622	F01.PB65848
F01.PB49622	F01.PB66052	0.117206719	undirected	F01.PB49622	F01.PB66052
F01.PB49622	F01.PB66748	0.213688096	undirected	F01.PB49622	F01.PB66748
F01.PB49622	F01.PB66815	0.260127824	undirected	F01.PB49622	F01.PB66815
F01.PB49622	F01.PB6684	0.134858301	undirected	F01.PB49622	F01.PB6684
F01.PB49622	F01.PB6705	0.174243388	undirected	F01.PB49622	F01.PB6705
F01.PB49622	F01.PB677	0.21166659	undirected	F01.PB49622	F01.PB677
F01.PB49622	F01.PB6825	0.256399706	undirected	F01.PB49622	F01.PB6825
F01.PB49622	F01.PB6880	0.259100824	undirected	F01.PB49622	F01.PB6880
F01.PB49622	F01.PB6940	0.170669484	undirected	F01.PB49622	F01.PB6940
F01.PB49622	F01.PB69722	0.231833937	undirected	F01.PB49622	F01.PB69722
F01.PB49622	F01.PB70352	0.224664359	undirected	F01.PB49622	F01.PB70352
F01.PB49622	F01.PB70426	0.124551335	undirected	F01.PB49622	F01.PB70426
F01.PB49622	F01.PB7151	0.140676635	undirected	F01.PB49622	F01.PB7151
F01.PB49622	F01.PB71972	0.121558207	undirected	F01.PB49622	F01.PB71972
F01.PB49622	F01.PB72363	0.256721346	undirected	F01.PB49622	F01.PB72363
F01.PB49622	F01.PB7281	0.123816297	undirected	F01.PB49622	F01.PB7281
F01.PB49622	F01.PB72890	0.110354003	undirected	F01.PB49622	F01.PB72890
F01.PB49622	F01.PB7369	0.108944528	undirected	F01.PB49622	F01.PB7369
F01.PB49622	F01.PB75128	0.208920432	undirected	F01.PB49622	F01.PB75128
F01.PB49622	F01.PB75541	0.114902653	undirected	F01.PB49622	F01.PB75541
F01.PB49622	F01.PB75663	0.183477964	undirected	F01.PB49622	F01.PB75663
F01.PB49622	F01.PB77553	0.175713848	undirected	F01.PB49622	F01.PB77553
F01.PB49622	F01.PB79847	0.166169365	undirected	F01.PB49622	F01.PB79847
F01.PB49622	F01.PB79998	0.136551459	undirected	F01.PB49622	F01.PB79998
F01.PB49622	F01.PB804	0.223823782	undirected	F01.PB49622	F01.PB804
F01.PB49622	F01.PB80919	0.102941289	undirected	F01.PB49622	F01.PB80919
F01.PB49622	F01.PB8100	0.176643783	undirected	F01.PB49622	F01.PB8100
F01.PB49622	F01.PB82257	0.102731555	undirected	F01.PB49622	F01.PB82257
F01.PB49622	F01.PB82886	0.130656703	undirected	F01.PB49622	F01.PB82886
F01.PB49622	F01.PB83548	0.200942751	undirected	F01.PB49622	F01.PB83548
F01.PB49622	F01.PB8363	0.217024332	undirected	F01.PB49622	F01.PB8363
F01.PB49622	F01.PB84930	0.103923406	undirected	F01.PB49622	F01.PB84930
F01.PB49622	F01.PB85012	0.121727303	undirected	F01.PB49622	F01.PB85012
F01.PB49622	F01.PB86503	0.129624613	undirected	F01.PB49622	F01.PB86503
F01.PB49622	F01.PB88177	0.227429232	undirected	F01.PB49622	F01.PB88177
F01.PB49622	F01.PB88607	0.148803623	undirected	F01.PB49622	F01.PB88607
F01.PB49622	F01.PB88822	0.205810465	undirected	F01.PB49622	F01.PB88822
F01.PB49622	F01.PB890	0.211166459	undirected	F01.PB49622	F01.PB890
F01.PB49622	F01.PB89417	0.113025194	undirected	F01.PB49622	F01.PB89417
F01.PB49622	F01.PB91504	0.134959605	undirected	F01.PB49622	F01.PB91504
F01.PB49622	F01.PB92500	0.124678322	undirected	F01.PB49622	F01.PB92500
F01.PB49622	F01.PB93566	0.154070173	undirected	F01.PB49622	F01.PB93566
F01.PB49622	F01.PB94169	0.177454722	undirected	F01.PB49622	F01.PB94169
F01.PB49622	F01.PB94366	0.105799287	undirected	F01.PB49622	F01.PB94366
F01.PB49622	F01.PB9437	0.190199132	undirected	F01.PB49622	F01.PB9437
F01.PB49622	F01.PB9549	0.109128245	undirected	F01.PB49622	F01.PB9549
F01.PB49622	F01.PB96207	0.101131283	undirected	F01.PB49622	F01.PB96207
F01.PB49622	F01.PB9734	0.114745897	undirected	F01.PB49622	F01.PB9734
F01.PB49622	F01.PB97941	0.201923109	undirected	F01.PB49622	F01.PB97941
F01.PB49622	F01.PB99026	0.132771841	undirected	F01.PB49622	F01.PB99026
F01.PB49622	F01.PB99598	0.155835423	undirected	F01.PB49622	F01.PB99598
F01.PB49622	F01.PB99850	0.192117988	undirected	F01.PB49622	F01.PB99850
F01.PB39546	F01.PB39862	0.118286109	undirected	F01.PB39546	F01.PB39862
F01.PB39546	F01.PB40966	0.145690598	undirected	F01.PB39546	F01.PB40966
F01.PB39546	F01.PB41198	0.160758192	undirected	F01.PB39546	F01.PB41198
F01.PB39546	F01.PB41276	0.155542226	undirected	F01.PB39546	F01.PB41276
F01.PB39546	F01.PB41415	0.107849939	undirected	F01.PB39546	F01.PB41415
F01.PB39546	F01.PB41677	0.194863793	undirected	F01.PB39546	F01.PB41677
F01.PB39546	F01.PB42485	0.154593954	undirected	F01.PB39546	F01.PB42485
F01.PB39546	F01.PB42525	0.172094176	undirected	F01.PB39546	F01.PB42525
F01.PB39546	F01.PB43636	0.185099902	undirected	F01.PB39546	F01.PB43636
F01.PB39546	F01.PB439	0.135542221	undirected	F01.PB39546	F01.PB439
F01.PB39546	F01.PB44673	0.121358206	undirected	F01.PB39546	F01.PB44673
F01.PB39546	F01.PB44713	0.187004614	undirected	F01.PB39546	F01.PB44713
F01.PB39546	F01.PB45074	0.191402755	undirected	F01.PB39546	F01.PB45074
F01.PB39546	F01.PB45493	0.131300597	undirected	F01.PB39546	F01.PB45493
F01.PB39546	F01.PB45935	0.1037163	undirected	F01.PB39546	F01.PB45935
F01.PB39546	F01.PB46124	0.112179287	undirected	F01.PB39546	F01.PB46124
F01.PB39546	F01.PB46198	0.110533082	undirected	F01.PB39546	F01.PB46198
F01.PB39546	F01.PB46737	0.151656344	undirected	F01.PB39546	F01.PB46737
F01.PB39546	F01.PB47265	0.126623599	undirected	F01.PB39546	F01.PB47265
F01.PB39546	F01.PB47506	0.117294295	undirected	F01.PB39546	F01.PB47506
F01.PB39546	F01.PB4815	0.101533941	undirected	F01.PB39546	F01.PB4815
F01.PB39546	F01.PB48181	0.13347923	undirected	F01.PB39546	F01.PB48181
F01.PB39546	F01.PB4825	0.181300338	undirected	F01.PB39546	F01.PB4825
F01.PB39546	F01.PB4831	0.138509427	undirected	F01.PB39546	F01.PB4831
F01.PB39546	F01.PB49622	0.182444695	undirected	F01.PB39546	F01.PB49622
F01.PB39546	F01.PB50128	0.125843671	undirected	F01.PB39546	F01.PB50128
F01.PB39546	F01.PB50353	0.130995031	undirected	F01.PB39546	F01.PB50353
F01.PB39546	F01.PB51285	0.13966403	undirected	F01.PB39546	F01.PB51285
F01.PB39546	F01.PB51727	0.110520477	undirected	F01.PB39546	F01.PB51727
F01.PB39546	F01.PB52439	0.139053523	undirected	F01.PB39546	F01.PB52439
F01.PB39546	F01.PB52570	0.128901859	undirected	F01.PB39546	F01.PB52570
F01.PB39546	F01.PB52589	0.140466335	undirected	F01.PB39546	F01.PB52589
F01.PB39546	F01.PB5285	0.129077345	undirected	F01.PB39546	F01.PB5285
F01.PB39546	F01.PB52881	0.105986057	undirected	F01.PB39546	F01.PB52881
F01.PB39546	F01.PB53381	0.175051136	undirected	F01.PB39546	F01.PB53381
F01.PB39546	F01.PB53876	0.174490489	undirected	F01.PB39546	F01.PB53876
F01.PB39546	F01.PB53982	0.186176222	undirected	F01.PB39546	F01.PB53982
F01.PB39546	F01.PB54067	0.175936175	undirected	F01.PB39546	F01.PB54067
F01.PB39546	F01.PB54174	0.111114765	undirected	F01.PB39546	F01.PB54174
F01.PB39546	F01.PB54260	0.108047407	undirected	F01.PB39546	F01.PB54260
F01.PB39546	F01.PB54415	0.113490843	undirected	F01.PB39546	F01.PB54415
F01.PB39546	F01.PB54909	0.148318228	undirected	F01.PB39546	F01.PB54909
F01.PB39546	F01.PB55032	0.111718357	undirected	F01.PB39546	F01.PB55032
F01.PB39546	F01.PB55397	0.118569544	undirected	F01.PB39546	F01.PB55397
F01.PB39546	F01.PB5590	0.10692434	undirected	F01.PB39546	F01.PB5590
F01.PB39546	F01.PB55942	0.100035966	undirected	F01.PB39546	F01.PB55942
F01.PB39546	F01.PB56532	0.176433364	undirected	F01.PB39546	F01.PB56532
F01.PB39546	F01.PB56933	0.101134362	undirected	F01.PB39546	F01.PB56933
F01.PB39546	F01.PB57085	0.124595463	undirected	F01.PB39546	F01.PB57085
F01.PB39546	F01.PB57550	0.134676086	undirected	F01.PB39546	F01.PB57550
F01.PB39546	F01.PB57592	0.19006504	undirected	F01.PB39546	F01.PB57592
F01.PB39546	F01.PB57902	0.143902703	undirected	F01.PB39546	F01.PB57902
F01.PB39546	F01.PB58114	0.20597388	undirected	F01.PB39546	F01.PB58114
F01.PB39546	F01.PB58252	0.151472304	undirected	F01.PB39546	F01.PB58252
F01.PB39546	F01.PB58574	0.206609034	undirected	F01.PB39546	F01.PB58574
F01.PB39546	F01.PB59132	0.11916087	undirected	F01.PB39546	F01.PB59132
F01.PB39546	F01.PB59133	0.112841583	undirected	F01.PB39546	F01.PB59133
F01.PB39546	F01.PB59557	0.146041953	undirected	F01.PB39546	F01.PB59557
F01.PB39546	F01.PB60556	0.152133195	undirected	F01.PB39546	F01.PB60556
F01.PB39546	F01.PB60887	0.164247624	undirected	F01.PB39546	F01.PB60887
F01.PB39546	F01.PB60987	0.101505928	undirected	F01.PB39546	F01.PB60987
F01.PB39546	F01.PB61183	0.139477765	undirected	F01.PB39546	F01.PB61183
F01.PB39546	F01.PB62628	0.181768618	undirected	F01.PB39546	F01.PB62628
F01.PB39546	F01.PB6357	0.117192076	undirected	F01.PB39546	F01.PB6357
F01.PB39546	F01.PB63958	0.126189666	undirected	F01.PB39546	F01.PB63958
F01.PB39546	F01.PB6453	0.212502731	undirected	F01.PB39546	F01.PB6453
F01.PB39546	F01.PB66748	0.113248585	undirected	F01.PB39546	F01.PB66748
F01.PB39546	F01.PB66815	0.188119573	undirected	F01.PB39546	F01.PB66815
F01.PB39546	F01.PB6684	0.125555863	undirected	F01.PB39546	F01.PB6684
F01.PB39546	F01.PB6705	0.101980491	undirected	F01.PB39546	F01.PB6705
F01.PB39546	F01.PB67095	0.108992339	undirected	F01.PB39546	F01.PB67095
F01.PB39546	F01.PB677	0.191393636	undirected	F01.PB39546	F01.PB677
F01.PB39546	F01.PB6825	0.201055714	undirected	F01.PB39546	F01.PB6825
F01.PB39546	F01.PB6880	0.168684635	undirected	F01.PB39546	F01.PB6880
F01.PB39546	F01.PB6940	0.152490917	undirected	F01.PB39546	F01.PB6940
F01.PB39546	F01.PB69722	0.145844227	undirected	F01.PB39546	F01.PB69722
F01.PB39546	F01.PB70352	0.164029885	undirected	F01.PB39546	F01.PB70352
F01.PB39546	F01.PB70548	0.105804298	undirected	F01.PB39546	F01.PB70548
F01.PB39546	F01.PB71972	0.128079588	undirected	F01.PB39546	F01.PB71972
F01.PB39546	F01.PB72363	0.170426984	undirected	F01.PB39546	F01.PB72363
F01.PB39546	F01.PB72890	0.161371815	undirected	F01.PB39546	F01.PB72890
F01.PB39546	F01.PB7369	0.101650706	undirected	F01.PB39546	F01.PB7369
F01.PB39546	F01.PB75128	0.115338999	undirected	F01.PB39546	F01.PB75128
F01.PB39546	F01.PB75541	0.145680664	undirected	F01.PB39546	F01.PB75541
F01.PB39546	F01.PB75663	0.119420891	undirected	F01.PB39546	F01.PB75663
F01.PB39546	F01.PB77553	0.12628951	undirected	F01.PB39546	F01.PB77553
F01.PB39546	F01.PB804	0.204046986	undirected	F01.PB39546	F01.PB804
F01.PB39546	F01.PB8100	0.137330245	undirected	F01.PB39546	F01.PB8100
F01.PB39546	F01.PB83548	0.15960604	undirected	F01.PB39546	F01.PB83548
F01.PB39546	F01.PB8363	0.139881488	undirected	F01.PB39546	F01.PB8363
F01.PB39546	F01.PB84930	0.120132801	undirected	F01.PB39546	F01.PB84930
F01.PB39546	F01.PB85012	0.101938405	undirected	F01.PB39546	F01.PB85012
F01.PB39546	F01.PB86140	0.116456928	undirected	F01.PB39546	F01.PB86140
F01.PB39546	F01.PB86503	0.122171979	undirected	F01.PB39546	F01.PB86503
F01.PB39546	F01.PB87329	0.118463083	undirected	F01.PB39546	F01.PB87329
F01.PB39546	F01.PB88177	0.174978823	undirected	F01.PB39546	F01.PB88177
F01.PB39546	F01.PB88607	0.127177341	undirected	F01.PB39546	F01.PB88607
F01.PB39546	F01.PB88822	0.115737213	undirected	F01.PB39546	F01.PB88822
F01.PB39546	F01.PB890	0.167593071	undirected	F01.PB39546	F01.PB890
F01.PB39546	F01.PB89131	0.119308408	undirected	F01.PB39546	F01.PB89131
F01.PB39546	F01.PB89417	0.187095141	undirected	F01.PB39546	F01.PB89417
F01.PB39546	F01.PB92500	0.11555564	undirected	F01.PB39546	F01.PB92500
F01.PB39546	F01.PB93566	0.125566568	undirected	F01.PB39546	F01.PB93566
F01.PB39546	F01.PB94169	0.152406282	undirected	F01.PB39546	F01.PB94169
F01.PB39546	F01.PB94366	0.160052774	undirected	F01.PB39546	F01.PB94366
F01.PB39546	F01.PB96207	0.129009513	undirected	F01.PB39546	F01.PB96207
F01.PB39546	F01.PB9734	0.109972175	undirected	F01.PB39546	F01.PB9734
F01.PB39546	F01.PB97941	0.134665468	undirected	F01.PB39546	F01.PB97941
F01.PB39546	F01.PB99026	0.183513186	undirected	F01.PB39546	F01.PB99026
F01.PB39546	F01.PB99598	0.125395383	undirected	F01.PB39546	F01.PB99598
F01.PB39546	F01.PB99850	0.140822413	undirected	F01.PB39546	F01.PB99850
F01.PB6032	F01.PB60726	0.125152877	undirected	F01.PB6032	F01.PB60726
F01.PB6032	F01.PB61562	0.124577403	undirected	F01.PB6032	F01.PB61562
F01.PB6032	F01.PB64138	0.122840929	undirected	F01.PB6032	F01.PB64138
F01.PB6032	F01.PB6684	0.133020773	undirected	F01.PB6032	F01.PB6684
F01.PB6032	F01.PB69278	0.107719645	undirected	F01.PB6032	F01.PB69278
F01.PB6032	F01.PB6984	0.141966152	undirected	F01.PB6032	F01.PB6984
F01.PB6032	F01.PB77306	0.130876693	undirected	F01.PB6032	F01.PB77306
F01.PB6032	F01.PB82799	0.122723666	undirected	F01.PB6032	F01.PB82799
F01.PB6032	F01.PB84930	0.107298199	undirected	F01.PB6032	F01.PB84930
F01.PB6032	F01.PB85186	0.106456219	undirected	F01.PB6032	F01.PB85186
F01.PB6032	F01.PB89032	0.107033415	undirected	F01.PB6032	F01.PB89032
F01.PB6032	F01.PB92202	0.136944491	undirected	F01.PB6032	F01.PB92202
F01.PB6032	F01.PB92500	0.10330057	undirected	F01.PB6032	F01.PB92500
F01.PB6032	F01.PB93578	0.106700753	undirected	F01.PB6032	F01.PB93578
F01.PB6032	F01.PB93824	0.119167446	undirected	F01.PB6032	F01.PB93824
F01.PB9734	F01.PB99598	0.121810356	undirected	F01.PB9734	F01.PB99598
F01.PB9734	F01.PB99850	0.113407071	undirected	F01.PB9734	F01.PB99850
F01.PB8893	F01.PB89032	0.112134195	undirected	F01.PB8893	F01.PB89032
F01.PB8893	F01.PB91901	0.105345951	undirected	F01.PB8893	F01.PB91901
F01.PB8893	F01.PB92202	0.165405171	undirected	F01.PB8893	F01.PB92202
F01.PB8893	F01.PB93260	0.123495003	undirected	F01.PB8893	F01.PB93260
F01.PB8893	F01.PB93578	0.196341316	undirected	F01.PB8893	F01.PB93578
F01.PB8893	F01.PB93824	0.125057649	undirected	F01.PB8893	F01.PB93824
F01.PB8893	F01.PB94377	0.228838586	undirected	F01.PB8893	F01.PB94377
F01.PB8893	F01.PB95810	0.133637183	undirected	F01.PB8893	F01.PB95810
