# Supplementary material for: Elucidation of the key flavonol biosynthetic pathway in golden Camellia and its application in genetic modification of tomato fruit metabolism
Source: Hortic Res. 2024 Nov 7;12(2):uhae308. doi: 10.1093/hr/uhae308 (PMC11818005; doi:10.1093/hr/uhae308)
Supplement: Web_Material_uhae308 [file web_material_uhae308.zip › Supplementary Table S1-2.xlsx]

## Sheet: Sheet1
Table S1 Contents of flavonoids, anthocyanins and carotenoids in flowers of 23 species of golden Camellia (mg/g)
Species	NO.	Type	b*	DHK	DHQ	Vitexin	Luteolin	Naringenin	Kaempferol	Ka3G	Quercetin	Qu3R	Rutin	Qu7G	Qu3G	TFL	Cyanidin	Cy3G	Pe3G	TA	Neoxanthin	Violaxanthin	Xanthophyll	Zeaxanthin	β-carotene	TC
C. chuangtsoensis	1	Golden yellow	86.0367	0.0566142	0	0	0	0	0	0.00810003	0.0019312	0.0345673	0.162041	1.02801	0.34567	1.57029	0	0	0	0	0.000276631	0.000431762	0.000186065	0.00172878	0.000893011	0.00351625
C. nitidissima-2	2		68.565	0.0481176	0.0201305	0.125961	0	0	0	0.0131713	0	0	0.15505	0.498095	0.24022	0.893365	0	0	0	0	0.000403399	0.000750227	0.00106529	0.00141347	0.00170171	0.00533409
C. multipetala	3		64.282	0.0531435	0.0484857	0	0	0	0	0.0223586	0.00177195	0	0.199511	0.43643	0.11	0.745941	0	0	0	0	0.000461486	0.000421033	0.00229677	0.00359342	0.000480658	0.00725337
C. euphlebia	4		63.994	0.046825	0.00807648	0.0307708	0	0	0	0.0369757	0.000957458	0.0250402	0.161872	0.530274	0.02504	0.742226	0	0	0	0	0.000582077	0.000606233	0.0018382	0.000532603	0.000764963	0.00432407
C. nitidissima Chi	5		63.23	0.0211716	0.0143058	0.0906443	0	0	0	0.00777984	0	0	0.255222	0.385124	0.15333	0.793676	0	0	0	0	0.000324049	0.000500724	0	0	0.000110428	0.000935202
C. wumingemsis	6	Orange-yellow	60.8233	0.0126917	0.430329	0.00673451	0	0	0	0.00483447	0.00482017	0	0.119185	0.0159635	0.0076	0.145106	0	0.00235778	0	0.00235778	0.000423243	0.000677433	0.0040258	0.0105174	0.00536334	0.0210072
C. phanii	7	Yellow	55.8475	0.00913717	0	0	0	0.0137805	0	0.00441547	0	0	0.0900897	0.900026	0.41	1.40012	0	0	0	0	0.000301113	0	0.000298593	0.000553282	0.00102013	0.00217312
C. microcarpa	8		52.698	0.0115483	0.0228951	0.143742	0	0	0	0.00730693	0.00110286	0	0.270737	0.477766	0.22	0.969717	0	0.00121304	0	0.00121304	0.00048979	0.000267788	0.00148798	0	0.000444469	0.00269003
C. hakodae	9		49.846	0.00770177	0	0	0	0	0	0.00985908	0	0	0.0767939	0.81781	0.37789	1.27249	0	0	0	0	0	0.000247498	0.000157083	0.00118149	0.000523438	0.00210951
C. chrysanthoides	10		49.458	0	0	0	0	0	0	0.00241875	0	0.161564	0.0274921	0.348758	0.16156	0.699374	0	0	0	0	0.000306541	1.00693e-06	0.000423513	0.00362549	0.00186776	0.00622431
C. pubipetala	11		49.435	0.00885092	0.877541	0	0	0	0	0.00627119	0.00200359	0.0145717	0.234638	0.00350731	0.00072	0.253437	0	0	0	0	0.000445485	0	7.4862e-05	0.00175641	0.000246647	0.0025234
C. tunghinensis	12		48.28	0.076886	0.00585207	0.0261804	0.000594815	0	0	0.0411574	0.00303237	0.0280218	0.0216312	0.0425596	0.02802	0.120233	0	0	0	0	0.000317266	0.00134171	0.00206499	0	0.000324265	0.00404823
C. parvipetala	13		47.57	0.0319368	0	0	0	0	0	0.00221764	0	0	0.160009	0.168894	0.087	0.415903	0	0	0	0	0.000453574	4.51024e-05	0.00172887	0	0.000399573	0.00262712
C. micrantha	14		46.092	0.467321	0	0	0.000533546	0.0132993	0.000534161	0.0160494	0.00462983	0	0.192867	0.223848	0.1357	0.552416	0	0	0	0	0.00052199	0.00085767	0.00110306	0.000595923	0.00101182	0.00409046
C. achrysantha	15		44.5825	0.0124579	0.033877	0	0	0	0	0.025952	0.00172117	0	0.236769	0.452115	0.22222	0.911104	0	0	0	0	0.000600665	0	0.000616732	0.000649294	0.000742177	0.00260887
C. impressinervis	16		44.23	0.0263187	0.0176935	0	0	0	0	0.0057543	0.00939258	0	0.176146	0.081205	0.01842	0.281435	0	0.00266426	0	0.00266426	0.000401903	1.15999e-06	0.00382293	0	0.000794863	0.00502086
C. tianeensis	17		43.735	0.00713785	0	0	0	0	0	0	0	0	0	0	0	0.00121304	0	0.00121304	0	0.00121304	0.000308373	0.000410776	0.00104223	0.00117336	0.000749245	0.00368398
C. terminalis	18	Yellow with red stripes	42.71	0.0917641	0.0717704	0	0	0	0	0.0153668	0.00198542	0	0.228409	0.0862297	0.033	0.347638	0	0	0	0	0	1.82765e-05	0.000256937	0	0.000233864	0.000509077
C. lungzhouensis	19		37.432	0	0	0.00604886	0	0	0	0	0.00114056	0	0	0	0	0.00378653	0	0.00378653	0	0.00378653	0.000989261	3.98842e-06	0.00326019	0.00417249	0.000665316	0.00909124
C. longruiensis	20		35.1953	0	0	0	0	0	0	0	0	0	0	0	0	0.00779568	0	0.00779568	0	0.00779568	0.0010926	-1.42099e-05	0.00534793	0.00335204	0.00106047	0.0108388
C. pubipetala	21		31.5633	0	0	0.00725005	0	0	0	0	0.00146711	0.0184234	0	0	0	0.02168	0	0.00325658	0	0.00325658	0.000780062	0.000112842	0.00643279	0.00133293	0.000740237	0.00939886
C. limonia	22	Light yellow	22.0483	0.0570283	0.0499648	0	0	0	0.00093855	0.0193199	0.00155397	0	0.496854	0.12551	0.08423	0.706594	0	0	0	0	0.00040736	0.000230188	0.000793625	0	0.00027185	0.00170302
C. pinggaoensis	23		21.0033	0.00911733	0.0132982	0	0	0	0	0.044142	0	0	0.152375	0.0748427	0.03	0.257218	0	0	0	0	0	0	0	0	0.000175264	0.000175264
