# Supplementary material for: Elucidation of the key flavonol biosynthetic pathway in golden Camellia and its application in genetic modification of tomato fruit metabolism
Source: Hortic Res. 2024 Nov 7;12(2):uhae308. doi: 10.1093/hr/uhae308 (PMC11818005; doi:10.1093/hr/uhae308)
Supplement: Web_Material_uhae308 [file web_material_uhae308.zip › Supplementary Table S2-2 .xlsx]

## Sheet: pathway
Table S2 Genes pathways annotated in the KEGG database that significantly associated with Qu7G, Qu3G, and TF (p<0.05)
#pathway	pathway_id	Qu7G	Qu3G	TFL
Unkown	--	252	655	433
Plant hormone signal transduction	ko04075	21	43	28
Plant-pathogen interaction	ko04626	16	20	18
Glycolysis / Gluconeogenesis	ko00010	15	30	20
Glycine, serine and threonine metabolism	ko00260	14	23	18
Ribosome	ko03010	14	49	22
Spliceosome	ko03040	13	28	21
Purine metabolism	ko00230	12	13	8
Oxidative phosphorylation	ko00190	9	34	18
Flavonoid biosynthesis	ko00941	11	7	9
Cysteine and methionine metabolism	ko00270	8	28	18
Starch and sucrose metabolism	ko00500	8	22	8
Glycerophospholipid metabolism	ko00564	8	13	11
Pentose phosphate pathway	ko00030	7	7	3
Galactose metabolism	ko00052	7	3	8
Pyrimidine metabolism	ko00240	7	10	5
Terpenoid backbone biosynthesis	ko00900	7	10	9
mRNA surveillance pathway	ko03015	7	25	13
Pentose and glucuronate interconversions	ko00040	6	4	2
Glycerolipid metabolism	ko00561	6	16	13
Glyoxylate and dicarboxylate metabolism	ko00630	6	7	6
Ubiquitin mediated proteolysis	ko04120	6	16	9
Endocytosis	ko04144	6	18	11
Fructose and mannose metabolism	ko00051	5	9	8
Fatty acid biosynthesis	ko00061	5	9	6
Cutin, suberine and wax biosynthesis	ko00073	5	13	11
Ubiquinone and other terpenoid-quinone biosynthesis	ko00130	5	5	4
Aminoacyl-tRNA biosynthesis	ko00970	5	12	6
RNA transport	ko03013	5	28	18
Proteasome	ko03050	5	12	13
Regulation of autophagy	ko04140	5	9	9
Protein processing in endoplasmic reticulum	ko04141	5	16	14
Steroid biosynthesis	ko00100	4	7	4
Photosynthesis	ko00195	4	7	2
Alanine, aspartate and glutamate metabolism	ko00250	4	21	13
Inositol phosphate metabolism	ko00562	4	13	8
Ribosome biogenesis in eukaryotes	ko03008	4	16	18
DNA replication	ko03030	4	6	2
Amino sugar and nucleotide sugar metabolism	ko00520	3	4	6
Glycosaminoglycan degradation	ko00531	3	5	4
Glycosylphosphatidylinositol(GPI)-anchor biosynthesis	ko00563	3	4	2
Carotenoid biosynthesis	ko00906	3	3	2
Phenylpropanoid biosynthesis	ko00940	3	2	5
ABC transporters	ko02010	3	4	2
RNA degradation	ko03018	3	17	16
Protein export	ko03060	3	8	3
SNARE interactions in vesicular transport	ko04130	3	6	4
Ascorbate and aldarate metabolism	ko00053	2	10	7
Fatty acid elongation	ko00062	2	8	5
Synthesis and degradation of ketone bodies	ko00072	2	3	1
Lysine degradation	ko00310	2	4	3
Arginine and proline metabolism	ko00330	2	6	3
Cyanoamino acid metabolism	ko00460	2	11	9
Glutathione metabolism	ko00480	2	15	9
N-Glycan biosynthesis	ko00510	2	16	5
Other glycan degradation	ko00511	2	4	3
Other types of O-glycan biosynthesis	ko00514	2	2	1
One carbon pool by folate	ko00670	2	6	3
Carbon fixation in photosynthetic organisms	ko00710	2	1	1
Riboflavin metabolism	ko00740	2	2	2
Nitrogen metabolism	ko00910	2	1	0
Basal transcription factors	ko03022	2	8	6
Base excision repair	ko03410	2	4	3
Peroxisome	ko04146	2	11	6
Citrate cycle (TCA cycle)	ko00020	1	16	6
Fatty acid degradation	ko00071	1	16	1
Photosynthesis - antenna proteins	ko00196	1	0	1
Valine, leucine and isoleucine degradation	ko00280	1	12	8
Histidine metabolism	ko00340	1	6	3
Phenylalanine metabolism	ko00360	1	4	4
Phenylalanine, tyrosine and tryptophan biosynthesis	ko00400	1	6	2
Selenocompound metabolism	ko00450	1	1	1
Linoleic acid metabolism	ko00591	1	3	1
alpha-Linolenic acid metabolism	ko00592	1	1	1
Vitamin B6 metabolism	ko00750	1	1	0
Nicotinate and nicotinamide metabolism	ko00760	1	3	0
Pantothenate and CoA biosynthesis	ko00770	1	3	1
Diterpenoid biosynthesis	ko00904	1	3	1
Isoflavonoid biosynthesis	ko00943	1	1	0
Nucleotide excision repair	ko03420	1	1	5
Homologous recombination	ko03440	1	5	3
Circadian rhythm - plant	ko04712	1	3	1
Lysine biosynthesis	ko00300	0	2	1
Tyrosine metabolism	ko00350	0	5	2
Taurine and hypotaurine metabolism	ko00430	0	1	1
Sphingolipid metabolism	ko00600	0	6	4
Pyruvate metabolism	ko00620	0	5	4
Thiamine metabolism	ko00730	0	1	1
Folate biosynthesis	ko00790	0	4	2
Porphyrin and chlorophyll metabolism	ko00860	0	2	1
Monoterpenoid biosynthesis	ko00902	0	1	1
Brassinosteroid biosynthesis	ko00905	0	2	0
Sulfur metabolism	ko00920	0	2	2
Biosynthesis of unsaturated fatty acids	ko01040	0	2	2
Non-homologous end-joining	ko03450	0	4	4
Phosphatidylinositol signaling system	ko04070	0	2	1
	total	615	1543	1020

## Sheet: matla data
ID	Qu7G-R	Qu7G-P	Qu3G-R	Qu3G-P	TF-R	TF-P
F01.PB100004	-0.302719	0.395221	-0.129568	0.72128	-0.0126034	0.972435
F01.PB100009	0.621646	0.0550193	0.562395	0.0905889	0.460277	0.180705
F01.PB100010	0.0462605	0.899021	0.0326713	0.928608	-0.149273	0.680645
F01.PB100013	0.47265	0.167742	0.728737	0.0168154	0.632848	0.0495504
F01.PB10002	0.0389958	0.914826	0.0268304	0.941351	-0.0894738	0.805835
F01.PB100024	0.172029	0.634627	0.284866	0.425008	0.303942	0.393219
F01.PB100027	0.181355	0.616077	0.0328489	0.92822	-0.09741	0.788926
F01.PB100046	0.140262	0.699142	0.378215	0.281192	0.338411	0.338837
F01.PB100052	-0.595467	0.0693204	-0.787564	0.00683377	-0.535204	0.110892
F01.PB100053	0.0538617	0.882519	0.286363	0.422472	0.448865	0.193171
F01.PB100056	-0.0116404	0.97454	0.143316	0.692857	0.0622236	0.864412
F01.PB100062	-0.0837356	0.818107	0.165911	0.646897	0.197061	0.585282
F01.PB100065	-0.0349113	0.923725	-0.0175703	0.961577	0.21596	0.549011
F01.PB100066	0.0834856	0.818643	-0.053295	0.883748	-0.240346	0.503577
F01.PB100075	0.251797	0.482808	0.0905953	0.803441	-0.014342	0.968633
F01.PB100081	0.237267	0.509223	0.0468454	0.89775	0.256429	0.474514
F01.PB100087	-0.0545585	0.881008	-0.138456	0.702866	-0.172144	0.634397
F01.PB100088	-0.119175	0.742976	0.0266122	0.941827	-0.016956	0.962919
F01.PB10009	0.152835	0.673374	0.10573	0.771284	-0.0703068	0.846962
F01.PB100093	-0.11875	0.743867	0.0300243	0.934381	0.225874	0.530346
F01.PB100102	-0.40942	0.240024	-0.286325	0.422536	-0.0493901	0.892222
F01.PB100103	-0.131066	0.718167	-0.310315	0.382862	-0.0853583	0.814633
F01.PB100105	-0.286778	0.421769	-0.421107	0.225534	-0.427512	0.21781
F01.PB100107	-0.192752	0.593674	-0.354143	0.315378	-0.286314	0.422554
F01.PB100110	0.0799322	0.826261	0.19433	0.590596	-0.0433789	0.905287
F01.PB100122	0.164796	0.649141	0.318467	0.369813	0.207683	0.564786
F01.PB100123	0.374003	0.287023	0.25835	0.471093	0.199998	0.579588
F01.PB10013	0.114117	0.753595	-0.13774	0.704345	0.115983	0.749672
F01.PB100133	0.0956719	0.792623	0.0315052	0.931151	-0.107861	0.76678
F01.PB100134	0.278062	0.436628	0.351653	0.319034	0.445809	0.196592
F01.PB100138	-0.162473	0.653825	-0.371278	0.29083	-0.171152	0.63638
F01.PB100143	-0.0905229	0.803596	0.0860098	0.813239	0.0230044	0.949704
F01.PB100149	-0.00161463	0.996468	0.190156	0.598751	0.257602	0.472424
F01.PB10015	-0.404095	0.246794	-0.408222	0.241537	-0.0624856	0.863845
F01.PB100154	0.172414	0.633857	0.0294957	0.935534	-0.0156773	0.965714
F01.PB10016	0.0247353	0.945925	-0.202857	0.574065	-0.177287	0.624145
F01.PB100160	0.0306461	0.933025	0.171752	0.635181	0.334675	0.344536
F01.PB100161	-0.366636	0.297376	-0.323079	0.362529	-0.393608	0.260435
F01.PB100167	0.00128809	0.997182	0.179566	0.619622	0.0358296	0.921723
F01.PB100169	-0.128526	0.723448	-0.10201	0.77916	-0.075258	0.836302
F01.PB100172	0.0110852	0.975754	-0.0692498	0.84924	0.191184	0.59674
F01.PB100177	0.387633	0.268389	0.51109	0.131105	0.301704	0.396887
F01.PB100179	0.522428	0.121339	0.637687	0.0473045	0.45635	0.184939
F01.PB100187	0.585119	0.0755818	0.623343	0.0541661	0.445714	0.196699
F01.PB100189	0.151832	0.675419	0.124332	0.732189	0.273879	0.443842
F01.PB100192	-0.00811152	0.982257	0.120157	0.740918	0.294743	0.408402
F01.PB10020	0.334725	0.344458	0.218611	0.543994	0.0960551	0.791807
F01.PB100207	0.281761	0.430293	0.432935	0.21139	0.481773	0.158549
F01.PB100211	0.330093	0.35159	0.534202	0.11169	0.366657	0.297346
F01.PB100230	0.124042	0.732795	0.0510861	0.88854	-0.124684	0.731454
F01.PB100231	0.184627	0.609615	0.109899	0.762478	-0.0684734	0.850915
F01.PB100234	-0.246037	0.493207	-0.189799	0.599452	-0.333634	0.346131
F01.PB100236	0.162201	0.654374	0.364914	0.299824	0.312901	0.378699
F01.PB100242	-0.164095	0.650552	0.0014502	0.996828	-0.0733757	0.840352
F01.PB100246	-0.34773	0.324836	-0.302574	0.395459	0.0321006	0.929852
F01.PB10025	-0.360127	0.306686	-0.232557	0.517914	-0.0152675	0.96661
F01.PB100253	0.152912	0.673218	0.420199	0.226642	0.446045	0.196327
F01.PB100256	-0.513141	0.129304	-0.497994	0.142972	-0.556829	0.094534
F01.PB100257	-0.523378	0.120542	-0.565757	0.0882583	-0.232784	0.517493
F01.PB100274	-0.424793	0.22107	-0.578698	0.0796454	-0.248612	0.488547
F01.PB100276	-0.276001	0.440175	-0.13006	0.720257	-0.0300541	0.934316
F01.PB10028	-0.135239	0.709516	-0.301058	0.39795	-0.295702	0.406807
F01.PB100283	-0.448705	0.193349	-0.449474	0.192494	-0.147838	0.68358
F01.PB100284	-0.247616	0.490347	-0.235155	0.513112	-0.271932	0.447218
F01.PB100291	-0.299657	0.400257	-0.150819	0.677487	0.0697347	0.848195
F01.PB100298	0.225377	0.531277	0.000439953	0.999038	-0.0514823	0.88768
F01.PB10030	-0.25225	0.481993	-0.339478	0.337218	-0.313185	0.378243
F01.PB100300	0.0490542	0.892952	0.114787	0.752186	0.252477	0.481587
F01.PB100305	-0.0354799	0.922485	0.064437	0.859628	-0.213858	0.553
F01.PB100314	-0.107594	0.767345	-0.181176	0.616432	0.203445	0.572932
F01.PB100317	-0.0954752	0.793041	0.0157285	0.965602	-0.0857096	0.813882
F01.PB100320	-0.0129684	0.971636	-0.0750348	0.836782	0.247951	0.489742
F01.PB100328	0.547534	0.101363	0.75255	0.0120168	0.663357	0.0365216
F01.PB10033	-0.346161	0.327171	-0.428903	0.216153	-0.0746817	0.837542
F01.PB100331	0.13888	0.701993	0.348739	0.323338	0.154884	0.669202
F01.PB100334	0.224016	0.533825	0.0848732	0.815671	0.144503	0.690417
F01.PB100336	0.45698	0.184256	0.67171	0.0334076	0.489467	0.151039
F01.PB100337	0.01823	0.960135	0.176105	0.626497	0.088013	0.808956
F01.PB100339	0.0516038	0.887417	-0.0325526	0.928867	-0.181167	0.61645
F01.PB100346	-0.416358	0.23136	-0.403882	0.247066	-0.469945	0.170527
F01.PB100347	-0.469816	0.17066	-0.415301	0.232668	-0.104864	0.773115
F01.PB100348	-0.483628	0.156719	-0.460644	0.180312	-0.284459	0.4257
F01.PB10035	-0.285542	0.423862	-0.260243	0.467733	0.0477762	0.895728
F01.PB100353	-0.384442	0.27269	-0.53792	0.108746	-0.610738	0.0607149
F01.PB100367	-0.0728056	0.841579	-0.115361	0.75098	-0.195481	0.588354
F01.PB100371	-0.192944	0.5933	-0.421738	0.224767	-0.475631	0.164703
F01.PB100376	0.192636	0.593901	0.117909	0.745629	-0.139732	0.700235
F01.PB100379	-0.0607618	0.867573	0.148486	0.682255	0.24771	0.490177
F01.PB10038	-0.191421	0.596275	-0.101388	0.780479	-0.0679059	0.852139
F01.PB100384	0.132773	0.714625	-0.0117219	0.974362	-0.150811	0.677501
F01.PB100387	-0.399467	0.252763	-0.468896	0.171613	-0.643122	0.0448639
F01.PB100388	-0.337089	0.340848	-0.491533	0.14906	-0.293432	0.410589
F01.PB10039	-0.0906532	0.803318	-0.0946908	0.794711	-0.181454	0.615883
F01.PB100393	-0.203786	0.572274	0.0111978	0.975508	0.0749817	0.836897
F01.PB100398	-0.32706	0.3563	-0.343491	0.331166	-0.410008	0.239282
F01.PB100399	-0.0925485	0.799275	-0.316129	0.373533	-0.359699	0.307303
F01.PB100400	0.194139	0.590968	0.28815	0.419453	0.443168	0.199577
F01.PB100405	-0.00841689	0.981589	-0.0994173	0.784661	0.26263	0.463509
F01.PB100410	-0.285386	0.424126	-0.285567	0.423819	-0.427799	0.217467
F01.PB100413	0.29394	0.40974	0.189062	0.600895	-0.0173711	0.962012
F01.PB100417	-0.647129	0.04312	-0.760412	0.0106707	-0.644367	0.044317
F01.PB10042	0.207376	0.565376	0.437684	0.205859	0.225044	0.531899
F01.PB100420	-0.257646	0.472346	-0.135235	0.709524	0.171944	0.634798
F01.PB100434	-0.359019	0.308286	-0.342112	0.333241	-0.500459	0.14069
F01.PB100441	0.0781003	0.830194	0.239348	0.505403	0.129361	0.721711
F01.PB100445	-0.225056	0.531877	-0.176858	0.624999	-0.379559	0.279345
F01.PB100447	0.116688	0.748193	0.217472	0.546147	0.227829	0.526696
F01.PB100449	0.0844399	0.816599	-0.027494	0.939902	-0.167415	0.643872
F01.PB10045	0.598997	0.0672648	0.541042	0.106313	0.437112	0.206521
F01.PB100452	-0.193306	0.592592	-0.316416	0.373075	-0.339109	0.337778
F01.PB100455	-0.0155842	0.965918	0.0618251	0.865273	-0.114117	0.753594
F01.PB100459	-0.379163	0.279888	-0.551491	0.0984188	-0.689028	0.0275361
F01.PB100470	0.361176	0.305175	0.656438	0.0392445	0.61287	0.0595727
F01.PB100473	-0.494889	0.145878	-0.630186	0.0508154	-0.558895	0.0930577
F01.PB100481	-0.104705	0.773453	-0.0506614	0.889462	0.03504	0.923444
F01.PB100486	-0.474131	0.166228	-0.584293	0.0760969	-0.406383	0.243871
F01.PB100490	-0.291823	0.413279	-0.236499	0.510636	0.0276436	0.939576
F01.PB100492	0.571877	0.0841141	0.799921	0.00546403	0.647382	0.0430112
F01.PB100498	-0.0234857	0.948653	-0.208195	0.563806	-0.0404667	0.911624
F01.PB100500	0.551464	0.0984389	0.757157	0.0112144	0.65184	0.0411279
F01.PB100502	-0.0512967	0.888083	0.0401945	0.912216	-0.0838407	0.817882
F01.PB100503	-0.46501	0.175678	-0.310928	0.381874	-0.190123	0.598816
F01.PB100504	0.507109	0.134646	0.705953	0.0225211	0.641458	0.0456019
F01.PB100508	-0.179049	0.620648	0.011289	0.975308	-0.023799	0.947969
F01.PB100511	-0.200266	0.579069	-0.0164531	0.964019	0.190178	0.598708
F01.PB100514	0.306379	0.389242	0.185493	0.60791	0.104042	0.774856
F01.PB100521	0.022316	0.951208	0.238145	0.507611	0.383213	0.274357
F01.PB100522	-0.453266	0.188305	-0.528441	0.116348	-0.592962	0.0708041
F01.PB100525	0.0149608	0.967281	-0.0127297	0.972158	-0.178371	0.621992
F01.PB100526	-0.540891	0.106429	-0.559718	0.0924733	-0.298143	0.402758
F01.PB100529	0.0268926	0.941215	0.13621	0.707508	0.0933312	0.797607
F01.PB10053	-0.314617	0.375949	-0.460606	0.180353	-0.323315	0.362158
F01.PB100531	-0.471762	0.168653	-0.556937	0.0944568	-0.339077	0.337826
F01.PB100533	-0.412649	0.235969	-0.296639	0.40525	-0.260503	0.467272
F01.PB100538	0.0298135	0.934841	0.207612	0.564923	0.142354	0.694834
F01.PB100539	0.0711693	0.845103	0.334895	0.344199	0.293327	0.410764
F01.PB100548	-0.401845	0.249686	-0.430351	0.214436	-0.507401	0.134384
F01.PB100553	-0.182079	0.614646	-0.235983	0.511586	-0.119087	0.743161
F01.PB100555	-0.170035	0.638617	-0.13448	0.711088	-0.221465	0.538614
F01.PB100561	0.0787963	0.828699	0.301403	0.397382	0.202206	0.575321
F01.PB10057	0.37254	0.289063	0.133469	0.713182	0.0594826	0.870341
F01.PB100570	-0.395116	0.258449	-0.397206	0.255709	-0.491501	0.14909
F01.PB100576	-0.0104018	0.977249	0.188192	0.602603	0.0688769	0.850045
F01.PB10058	0.560241	0.092103	0.786106	0.00701	0.736198	0.0151902
F01.PB100581	-0.317516	0.371323	-0.158141	0.66259	0.0388361	0.915174
F01.PB100583	0.195007	0.589276	0.0826662	0.820398	0.395532	0.257903
F01.PB100592	-0.320624	0.366397	-0.31707	0.372033	-0.371999	0.28982
F01.PB100596	-0.17217	0.634345	-0.0886783	0.807534	0.122989	0.734994
F01.PB100599	0.427861	0.217393	0.272339	0.446512	0.27552	0.441005
F01.PB1006	-0.10563	0.771495	0.0286146	0.937457	-0.114754	0.752256
F01.PB100601	-0.35403	0.315544	-0.462832	0.177981	-0.383703	0.273692
F01.PB100604	-0.260071	0.468037	-0.0728639	0.841454	0.0118965	0.97398
F01.PB10061	-0.0343421	0.924965	-0.139821	0.700051	-0.052692	0.885056
F01.PB100613	-0.663598	0.0364288	-0.717873	0.0193923	-0.444231	0.198373
F01.PB100614	0.397683	0.255086	0.123012	0.734946	0.0818012	0.822252
F01.PB100616	0.12054	0.740117	0.230172	0.522337	0.188001	0.602977
F01.PB100618	0.345404	0.328303	0.614156	0.0588906	0.50691	0.134825
F01.PB10062	-0.048215	0.894775	0.00187516	0.995898	0.153877	0.671251
F01.PB100622	-0.211505	0.55748	-0.0630541	0.862616	0.186786	0.605364
F01.PB100623	0.0716571	0.844053	0.355929	0.31277	0.284221	0.426104
F01.PB100632	0.33408	0.345447	0.465289	0.175384	0.405973	0.244394
F01.PB100635	-0.264544	0.460137	-0.476032	0.164298	-0.365788	0.29858
F01.PB100636	-0.222308	0.537029	-0.136686	0.706524	0.0716934	0.843974
F01.PB100642	0.365146	0.299493	0.428995	0.216044	0.223556	0.534687
F01.PB100649	0.164699	0.649336	0.464069	0.176671	0.452533	0.189111
F01.PB10065	-0.260891	0.466584	-0.13075	0.718824	-0.310232	0.382996
F01.PB100659	0.281226	0.431207	0.350562	0.320642	0.0915445	0.801416
F01.PB100661	-0.0943174	0.795506	0.127538	0.725505	0.197699	0.584044
F01.PB100662	-0.302239	0.396009	-0.237967	0.507937	-0.448892	0.193141
F01.PB100663	0.35301	0.317038	0.237149	0.509441	0.176001	0.626705
F01.PB100672	-0.177916	0.622895	-0.110312	0.761607	0.213566	0.553556
F01.PB100676	0.485336	0.155044	0.735536	0.0153298	0.607148	0.0626712
F01.PB10068	-0.158297	0.662272	-0.239308	0.505476	-0.277611	0.437403
F01.PB100680	-0.00296221	0.99352	-0.0483703	0.894437	-0.0913574	0.801815
F01.PB100682	0.0051912	0.988645	0.17242	0.633845	0.0895136	0.80575
F01.PB100688	-0.00148987	0.996741	0.0702056	0.84718	0.192528	0.594112
F01.PB100693	-0.332719	0.347538	-0.0731782	0.840777	0.00563447	0.987675
F01.PB100698	0.402565	0.248758	0.605114	0.0637974	0.541441	0.106004
F01.PB100702	-0.412167	0.236572	-0.337338	0.340468	-0.0377215	0.917602
F01.PB10071	0.253459	0.479825	0.154217	0.670559	0.149058	0.681085
F01.PB100712	0.0276706	0.939517	0.122196	0.736652	-0.0638382	0.860922
F01.PB100717	0.284242	0.426067	0.335791	0.342829	0.352433	0.317885
F01.PB100719	-0.410099	0.239167	-0.429218	0.215779	-0.185493	0.60791
F01.PB100729	0.061631	0.865693	-0.22266	0.536369	-0.385268	0.271574
F01.PB100730	-0.11097	0.76022	-0.213617	0.553458	-0.310051	0.383288
F01.PB100739	-0.506502	0.135191	-0.543553	0.104381	-0.533795	0.112015
F01.PB10074	0.373221	0.288112	0.054189	0.881809	0.13905	0.701642
F01.PB100743	-0.427831	0.217429	-0.304486	0.392329	-0.221832	0.537925
F01.PB100752	0.246794	0.491835	0.228455	0.525531	0.0228207	0.950106
F01.PB100754	0.146209	0.686917	0.353615	0.316151	0.314753	0.375731
F01.PB100757	0.222639	0.536408	0.407851	0.242007	0.322412	0.363578
F01.PB100758	-0.288201	0.419367	-0.333692	0.346042	-0.431855	0.212661
F01.PB10076	0.311818	0.38044	0.103879	0.775201	0.275325	0.441343
F01.PB100761	-0.0815856	0.822715	-0.264119	0.460884	-0.366172	0.298034
F01.PB100762	-0.180574	0.617624	-0.196709	0.585966	-0.412593	0.236039
F01.PB100763	-0.0597241	0.869819	0.0777991	0.830841	0.26636	0.456946
F01.PB10077	-0.308173	0.386328	-0.29994	0.39979	0.0464054	0.898706
F01.PB100774	-0.205295	0.569371	0.0454899	0.900697	0.0246079	0.946203
F01.PB100776	0.132292	0.715622	-0.0939375	0.796315	-0.0919861	0.800474
F01.PB100787	0.283451	0.427414	0.0938507	0.7965	-0.0235969	0.94841
F01.PB10079	-0.677892	0.0312229	-0.774237	0.00856668	-0.627785	0.0519752
F01.PB100793	0.182984	0.612859	0.389339	0.266105	0.317307	0.371655
F01.PB100794	-0.332936	0.347204	-0.219411	0.542484	0.0720279	0.843254
F01.PB100801	-0.518508	0.124663	-0.433342	0.210914	-0.293911	0.409789
F01.PB100802	0.264016	0.461066	0.245947	0.49337	0.0697869	0.848083
F01.PB100803	-0.0276402	0.939583	0.132869	0.714427	0.0262887	0.942533
F01.PB100805	-0.583839	0.0763811	-0.548395	0.100718	-0.478514	0.161798
F01.PB10081	0.114494	0.752802	0.266658	0.456423	0.459163	0.1819
F01.PB100813	0.139328	0.701067	0.0169077	0.963025	-0.0684363	0.850995
F01.PB100816	-0.23137	0.520112	-0.241279	0.50187	0.0810678	0.823825
F01.PB100824	-0.0928014	0.798736	-0.253606	0.479562	0.0802297	0.825623
F01.PB100825	-0.490266	0.150271	-0.403321	0.247787	-0.270993	0.448851
F01.PB100826	-0.15152	0.676056	-0.123285	0.734376	-0.21478	0.551248
F01.PB100834	0.302883	0.394953	0.572727	0.0835488	0.487632	0.15281
F01.PB100835	-0.344271	0.329998	-0.257348	0.472876	0.0490534	0.892953
F01.PB100838	-0.309185	0.384689	-0.161636	0.655515	-0.2992	0.401011
F01.PB100840	-0.176143	0.626422	-0.0960772	0.79176	-0.253338	0.480042
F01.PB100849	-0.0759318	0.834853	0.11489	0.751969	0.334851	0.344266
F01.PB100853	0.21531	0.550243	0.46736	0.173214	0.431399	0.213197
F01.PB100860	0.207166	0.565778	0.402683	0.248606	0.404215	0.24664
F01.PB100868	-0.324924	0.359635	-0.223797	0.534235	-0.133852	0.712388
F01.PB100878	-0.500707	0.140462	-0.508893	0.133052	-0.538783	0.10807
F01.PB100879	-0.00461445	0.989906	0.123476	0.733977	-0.131901	0.716435
F01.PB10088	0.119934	0.741386	0.0268426	0.941324	-0.148825	0.68156
F01.PB100880	-0.719825	0.0189106	-0.741432	0.0141176	-0.711413	0.0210479
F01.PB100883	-0.318816	0.369259	-0.352532	0.31774	-0.0533566	0.883614
F01.PB100885	-0.236335	0.510938	-0.205826	0.568349	-0.27181	0.447431
F01.PB100896	-0.547439	0.101434	-0.529691	0.115328	-0.597693	0.0680196
F01.PB100898	-0.553023	0.097294	-0.542701	0.105034	-0.449837	0.19209
F01.PB100905	-0.342887	0.332074	-0.328602	0.353901	0.0107911	0.976397
F01.PB100906	-0.26913	0.452098	-0.38379	0.273573	-0.525006	0.119183
F01.PB100907	-0.380189	0.278482	-0.304683	0.392008	-0.0755241	0.83573
F01.PB100916	0.160666	0.657475	0.299845	0.399947	0.424647	0.221246
F01.PB100917	0.50541	0.136175	0.331244	0.349812	0.468267	0.172268
F01.PB100918	-0.0779364	0.830546	-0.0254224	0.944424	-0.151057	0.677
F01.PB100926	-0.361016	0.305404	-0.355581	0.313278	-0.414064	0.234205
F01.PB100927	-0.558598	0.0932686	-0.540717	0.106565	-0.405433	0.245083
F01.PB100929	0.0763229	0.834013	0.290929	0.414778	0.484622	0.155743
F01.PB10093	0.574076	0.0826567	0.509361	0.132636	0.314701	0.375814
F01.PB100934	-0.239609	0.504924	-0.166693	0.645324	0.0960231	0.791876
F01.PB100937	0.192404	0.594355	0.456773	0.18448	0.429684	0.215225
F01.PB10095	0.335156	0.3438	0.524876	0.119292	0.492356	0.148275
F01.PB100950	-0.193437	0.592337	-0.105896	0.770934	-0.177166	0.624387
F01.PB100964	0.0523719	0.88575	-0.00672445	0.985291	0.330147	0.351507
F01.PB100968	0.0562299	0.877385	-0.143616	0.69224	-0.270075	0.45045
F01.PB100969	-0.497177	0.143733	-0.495051	0.145726	-0.183429	0.611979
F01.PB100974	-0.538912	0.10797	-0.559245	0.0928088	-0.238833	0.506348
F01.PB100976	0.496396	0.144463	0.199788	0.579994	0.189289	0.600451
F01.PB10098	0.0537962	0.882661	0.143614	0.692243	0.0902916	0.80409
F01.PB100983	0.397079	0.255874	0.427319	0.218041	0.257802	0.472068
F01.PB100987	-0.00416409	0.990891	-0.278274	0.436263	-0.337195	0.340686
F01.PB100989	-0.250159	0.485755	-0.0867078	0.811746	-0.0741414	0.838704
F01.PB101	-0.118798	0.743765	-0.0948207	0.794435	-0.0253315	0.944623
F01.PB10101	-0.0996059	0.784261	0.0935091	0.797228	0.0266197	0.941811
F01.PB101010	-0.814663	0.00410031	-0.738781	0.0146539	-0.629144	0.0513169
F01.PB101012	-0.367284	0.296457	-0.223671	0.534473	-0.269445	0.45155
F01.PB101028	-0.526137	0.118245	-0.47284	0.167547	-0.32565	0.358499
F01.PB101029	-0.333459	0.3464	-0.427805	0.21746	-0.0742203	0.838535
F01.PB10103	-0.049601	0.891764	0.0927312	0.798886	0.0184247	0.95971
F01.PB101030	-0.547549	0.101352	-0.458589	0.182518	-0.545549	0.102861
F01.PB101038	0.288601	0.418692	0.491443	0.149145	0.468353	0.172178
F01.PB10104	-0.566404	0.0878144	-0.644455	0.0442785	-0.433801	0.210375
F01.PB101041	-0.0356809	0.922047	-0.225359	0.531311	-0.426714	0.218764
F01.PB101045	0.057318	0.875028	0.184617	0.609635	0.0984556	0.786704
F01.PB101055	-0.316139	0.373517	-0.332241	0.348274	-0.476373	0.163953
F01.PB101059	0.228544	0.525364	-0.055261	0.879485	-0.15631	0.666303
F01.PB10106	0.426639	0.218854	0.357714	0.310175	0.385832	0.270811
F01.PB101071	-0.349862	0.321676	-0.14371	0.692047	0.023251	0.949166
F01.PB101072	-0.106637	0.769367	-0.168281	0.642134	-0.177562	0.6236
F01.PB10108	0.148759	0.681696	0.331888	0.348817	0.376637	0.283369
F01.PB101082	-0.0332357	0.927377	0.161463	0.655864	0.133164	0.713814
F01.PB101083	-0.171134	0.636417	0.0666842	0.854775	0.0933814	0.7975
F01.PB101084	-0.288369	0.419083	-0.260463	0.467343	-0.436881	0.206788
F01.PB101086	-0.0144801	0.968331	-0.0407815	0.910939	0.0709251	0.845629
F01.PB101088	-0.051334	0.888002	-0.127159	0.726293	-0.3131	0.378378
F01.PB10110	0.246146	0.493011	0.0342047	0.925265	-0.0741426	0.838702
F01.PB101102	-0.19554	0.58824	-0.333484	0.346361	-0.100629	0.782089
F01.PB10111	0.0975152	0.788702	-0.0839767	0.817591	-0.228048	0.526288
F01.PB101110	-0.0218042	0.952326	0.075282	0.836251	0.189087	0.600846
F01.PB101112	-0.0598712	0.8695	-0.146923	0.685453	-0.233226	0.516675
F01.PB101113	-0.243852	0.497177	-0.138558	0.702656	-0.250898	0.484424
F01.PB101116	0.157438	0.664015	0.362918	0.302674	0.192609	0.593954
F01.PB101122	0.28333	0.427618	0.21588	0.549162	0.0476917	0.895911
F01.PB101123	-0.00944373	0.979344	0.202952	0.573881	-0.0929543	0.79841
F01.PB101124	0.229058	0.524408	0.248958	0.487921	0.095293	0.793429
F01.PB101126	0.105016	0.772794	-0.0576686	0.874269	-0.132305	0.715596
F01.PB101127	0.327891	0.355006	0.188368	0.602257	0.159608	0.659616
F01.PB101128	-0.0526267	0.885197	0.0782503	0.829872	-0.124921	0.730961
F01.PB101131	-0.430877	0.213813	-0.406368	0.24389	-0.0716122	0.844149
F01.PB10114	-0.349762	0.321824	-0.32975	0.352121	-0.469834	0.170642
F01.PB101146	-0.451029	0.190769	-0.585509	0.0753399	-0.521651	0.121994
F01.PB10115	0.0607781	0.867538	0.0401888	0.912229	0.0821849	0.82143
F01.PB101152	-0.258251	0.471269	-0.453025	0.18857	-0.627784	0.0519758
F01.PB101156	0.378751	0.280455	0.512528	0.129841	0.558339	0.0934532
F01.PB101158	-0.465653	0.175002	-0.422974	0.223266	-0.142505	0.694524
F01.PB101165	-0.406324	0.243947	-0.319618	0.367988	-0.0092068	0.979862
F01.PB101168	0.227735	0.526873	0.493258	0.147419	0.505271	0.1363
F01.PB101170	-0.409181	0.240325	-0.173557	0.631575	-0.133037	0.714078
F01.PB101174	-0.381992	0.276019	-0.395652	0.257744	-0.506874	0.134856
F01.PB101182	-0.334931	0.344143	-0.38911	0.26641	-0.240764	0.50281
F01.PB101189	-0.136879	0.706123	-0.316724	0.372584	-0.257755	0.472152
F01.PB10119	-0.221231	0.539056	-0.194547	0.590172	-0.25144	0.483449
F01.PB101194	-0.00529556	0.988416	0.0175532	0.961614	-0.198355	0.58277
F01.PB101205	-0.440665	0.202431	-0.368901	0.294172	-0.340497	0.335676
F01.PB101207	-0.181109	0.616565	-0.0391286	0.914537	0.0858002	0.813688
F01.PB101225	-0.219093	0.543085	-0.359713	0.307283	-0.423819	0.222245
F01.PB101226	-0.39877	0.253669	-0.422279	0.224109	-0.586341	0.0748246
F01.PB10123	0.584497	0.0759697	0.471245	0.169185	0.261636	0.465266
F01.PB101231	-0.21855	0.544109	-0.154848	0.669276	-0.0602073	0.868773
F01.PB101243	-0.468427	0.172101	-0.481092	0.159225	-0.160153	0.658513
F01.PB101245	0.0525136	0.885443	0.252689	0.481206	0.144465	0.690496
F01.PB101248	-0.280386	0.432642	-0.261283	0.46589	-0.296422	0.405611
F01.PB101250	0.732089	0.016071	0.708923	0.0217112	0.757478	0.01116
F01.PB101257	-0.150609	0.677915	0.168954	0.640783	-0.00178515	0.996095
F01.PB101262	-0.139672	0.700358	-0.138452	0.702876	-0.202064	0.575595
F01.PB101269	-0.0866412	0.811889	0.157314	0.664266	0.220709	0.540038
F01.PB10127	0.418476	0.228752	0.177853	0.623021	0.0855518	0.814219
F01.PB101272	-0.0491625	0.892717	0.164302	0.650136	0.116037	0.749559
F01.PB101274	0.613813	0.0590718	0.658304	0.0384973	0.756446	0.0113357
F01.PB101284	-0.351818	0.318791	-0.250966	0.484303	-0.177992	0.622746
F01.PB101286	0.323509	0.361853	0.600506	0.0663983	0.508682	0.13324
F01.PB101288	-0.42948	0.215467	-0.307289	0.387764	-0.21681	0.5474
F01.PB10130	0.340045	0.336361	0.583516	0.076584	0.55	0.0995221
F01.PB101300	-0.312683	0.379048	-0.21614	0.54867	-0.0890956	0.806643
F01.PB101301	0.41723	0.230284	0.274883	0.442105	0.337659	0.33998
F01.PB101304	-0.0949637	0.79413	0.116972	0.747596	0.0715606	0.84426
F01.PB101309	0.338474	0.338742	0.372054	0.289742	0.213065	0.554508
F01.PB101310	0.285475	0.423976	0.540708	0.106572	0.45184	0.189874
F01.PB101324	-0.00837542	0.98168	0.14094	0.697745	-0.0248015	0.94578
F01.PB101326	-0.40814	0.241641	-0.30384	0.393386	-0.268406	0.453363
F01.PB101327	0.0116856	0.974441	0.122855	0.735275	0.30118	0.397749
F01.PB101328	0.058936	0.871524	0.370254	0.292267	0.324091	0.36094
F01.PB101339	-0.30404	0.393058	-0.161357	0.656078	-0.0747903	0.837308
F01.PB10134	-0.00673272	0.985273	0.178621	0.621496	0.046105	0.899359
F01.PB101340	0.225933	0.530236	-0.00651953	0.985739	0.0178079	0.961058
F01.PB10135	-0.154368	0.670253	-0.0733319	0.840446	-0.20185	0.576008
F01.PB101353	-0.460832	0.180112	-0.43919	0.204123	-0.486011	0.154385
F01.PB101358	-0.261952	0.464708	-0.0874766	0.810102	0.120064	0.741113
F01.PB10136	-0.136504	0.706899	0.0351133	0.923284	0.297159	0.404387
F01.PB101361	0.313202	0.378216	0.256607	0.474197	0.160253	0.658312
F01.PB101364	0.613211	0.0593914	0.428926	0.216126	0.46675	0.173851
F01.PB101366	-0.476664	0.163659	-0.495093	0.145687	-0.512967	0.129456
F01.PB10137	0.664	0.036275	0.422722	0.223572	0.455669	0.185679
F01.PB101372	0.127969	0.724607	0.374518	0.286306	0.26815	0.453811
F01.PB101376	-0.0330273	0.927832	-0.332937	0.347202	-0.257983	0.471746
F01.PB10138	0.63315	0.0494082	0.566182	0.0879663	0.561081	0.0915108
F01.PB101382	-0.245057	0.494986	-0.020789	0.954544	0.072886	0.841406
F01.PB101383	-0.453874	0.187639	-0.471979	0.16843	-0.549066	0.100217
F01.PB101384	0.171118	0.636448	0.400218	0.251789	0.460287	0.180694
F01.PB101389	-0.0525726	0.885315	-0.328945	0.353368	-0.119476	0.742345
F01.PB101391	-0.474427	0.165927	-0.465741	0.174909	-0.280062	0.433196
F01.PB101393	-0.548785	0.100427	-0.517816	0.125255	-0.295921	0.406442
F01.PB101401	0.138941	0.701867	0.395771	0.257589	0.459483	0.181556
F01.PB101408	0.31338	0.37793	0.591165	0.0718813	0.594884	0.0696642
F01.PB101411	0.29834	0.402432	0.531321	0.114005	0.473856	0.166508
F01.PB101414	-0.225979	0.530151	-0.100446	0.782477	-0.154982	0.669003
F01.PB101418	0.239718	0.504726	0.0489621	0.893152	0.059195	0.870964
F01.PB10142	-0.426712	0.218766	-0.430099	0.214734	-0.0881281	0.80871
F01.PB101420	0.11542	0.750854	0.258433	0.470946	0.255048	0.47698
F01.PB101422	0.203385	0.573046	0.179436	0.619879	0.117974	0.745493
F01.PB101424	-0.079743	0.826667	0.0394305	0.91388	-0.0761836	0.834312
F01.PB101428	0.0123075	0.973081	-0.129357	0.721719	-0.240807	0.502732
F01.PB101429	-0.360934	0.305523	-0.409476	0.239952	-0.576452	0.0810995
F01.PB101430	-0.412945	0.2356	-0.220604	0.540236	-0.362172	0.303744
F01.PB101437	0.664122	0.0362286	0.41259	0.236043	0.447729	0.194439
F01.PB101440	-0.598251	0.0676961	-0.452303	0.189365	-0.265035	0.459274
F01.PB101441	-0.545755	0.102704	-0.617405	0.0571899	-0.716786	0.0196644
F01.PB101442	-0.644536	0.0442432	-0.59242	0.0711279	-0.430896	0.213792
F01.PB101445	-0.386021	0.270557	-0.238944	0.506144	-0.260927	0.466521
F01.PB101450	0.406471	0.24376	0.26784	0.454353	0.295973	0.406356
F01.PB101452	0.585564	0.0753055	0.585252	0.0754997	0.592153	0.0712877
F01.PB101462	0.283474	0.427373	0.52509	0.119114	0.583665	0.0764904
F01.PB101466	0.354094	0.31545	0.604215	0.0642993	0.520029	0.123366
F01.PB10147	-0.341199	0.334617	-0.510711	0.13144	-0.268842	0.452601
F01.PB101470	-0.405975	0.244391	-0.358575	0.308927	-0.17318	0.632327
F01.PB101471	0.438139	0.205333	0.631632	0.0501255	0.58774	0.0739627
F01.PB101475	0.112175	0.757682	-0.0730822	0.840984	-0.10546	0.771854
F01.PB10148	0.366765	0.297192	0.131706	0.716839	0.133022	0.71411
F01.PB101483	0.120896	0.739372	0.318551	0.369679	0.369082	0.293916
F01.PB101484	0.37333	0.28796	0.566475	0.0877651	0.676439	0.0317274
F01.PB101497	0.00505809	0.988936	0.151061	0.676993	-0.0295352	0.935448
F01.PB101498	0.181188	0.616409	0.430184	0.214634	0.417926	0.229428
F01.PB1015	-0.0371319	0.918886	0.122611	0.735785	0.0424331	0.907345
F01.PB10150	0.355826	0.312921	0.345845	0.327644	0.41467	0.233451
F01.PB101502	0.0906171	0.803395	0.201098	0.57746	0.28575	0.42351
F01.PB101504	0.385457	0.271318	0.631763	0.0500634	0.537419	0.10914
F01.PB101507	0.228245	0.525922	0.315255	0.374928	0.204185	0.571505
F01.PB101509	0.281228	0.431203	0.490455	0.15009	0.477858	0.162456
F01.PB101512	-0.235161	0.513102	-0.285906	0.423245	-0.512244	0.13009
F01.PB101516	-0.0597436	0.869776	0.146862	0.685579	0.212842	0.554933
F01.PB101526	0.282848	0.42844	0.570849	0.0848016	0.5539	0.0966537
F01.PB101527	0.400348	0.251621	0.609705	0.0612734	0.375989	0.284265
F01.PB101528	-0.507959	0.133885	-0.492784	0.147868	-0.354856	0.314336
F01.PB101533	-0.253973	0.478904	-0.105629	0.771496	-0.0176332	0.961439
F01.PB101547	-0.241342	0.501755	-0.109158	0.764043	0.0992045	0.785113
F01.PB10156	0.397599	0.255196	0.31426	0.376519	0.586244	0.0748846
F01.PB101568	-0.00831287	0.981817	0.166202	0.646311	0.0292985	0.935964
F01.PB10157	-0.0437194	0.904546	-0.129545	0.721327	-0.195729	0.587872
F01.PB101572	-0.107572	0.767391	-0.0527079	0.885021	-0.149104	0.680991
F01.PB101584	-0.411892	0.236917	-0.244817	0.495422	-0.0901773	0.804333
F01.PB101588	-0.333439	0.34643	-0.391059	0.263812	-0.269531	0.451398
F01.PB101590	0.0328896	0.928132	0.244507	0.495987	0.269157	0.452051
F01.PB101592	-0.0359611	0.921437	-0.205765	0.568468	-0.30109	0.397897
F01.PB101596	-0.699181	0.0244448	-0.629178	0.0513003	-0.444553	0.198009
F01.PB1016	-0.418626	0.228568	-0.448967	0.193058	-0.0984394	0.786738
F01.PB10160	0.0398854	0.912889	-0.186259	0.606401	0.0600504	0.869113
F01.PB101600	-0.700994	0.0239191	-0.547807	0.101158	-0.631908	0.0499947
F01.PB101603	0.2067	0.566671	0.436122	0.207669	0.449967	0.191946
F01.PB101609	0.187836	0.603301	0.277633	0.437365	0.116598	0.748382
F01.PB101610	0.550659	0.0990331	0.767138	0.0096065	0.710583	0.0212673
F01.PB101613	-0.51479	0.127867	-0.392995	0.261245	-0.453197	0.188381
F01.PB101617	0.272354	0.446486	0.411448	0.237473	0.216433	0.548114
F01.PB101619	0.365937	0.298367	0.517815	0.125256	0.485081	0.155293
F01.PB101628	-0.123603	0.733711	-0.0342768	0.925107	0.109584	0.763143
F01.PB10163	0.191687	0.595756	0.0709103	0.845661	0.0969031	0.790004
F01.PB101632	0.682125	0.0297842	0.448641	0.19342	0.386493	0.269921
F01.PB101634	-0.245782	0.49367	-0.138351	0.703083	0.0913763	0.801775
F01.PB101641	0.848311	0.00192073	0.913965	0.000215834	0.819546	0.00370822
F01.PB101644	0.342205	0.3331	0.219215	0.542855	0.0703067	0.846962
F01.PB101647	-0.322898	0.362813	-0.246739	0.491935	0.0779948	0.830421
F01.PB101648	-0.302972	0.394806	-0.211972	0.55659	0.0920148	0.800413
F01.PB101655	0.0134152	0.97066	0.29366	0.410208	0.319223	0.368613
F01.PB101657	0.439677	0.203563	0.33114	0.349971	0.223321	0.535128
F01.PB101658	0.510279	0.131822	0.290155	0.416078	0.359516	0.307568
F01.PB10166	0.420816	0.225889	0.320656	0.366346	0.0788623	0.828558
F01.PB101660	-0.515937	0.126873	-0.417139	0.230397	-0.204869	0.57019
F01.PB101663	0.262444	0.463839	0.385695	0.270997	0.28935	0.417431
F01.PB101667	0.0379704	0.917059	0.156029	0.666875	0.175058	0.628582
F01.PB101672	-0.271316	0.44829	-0.244734	0.495573	-0.28244	0.429134
F01.PB101674	-0.371948	0.28989	-0.399352	0.252913	-0.517858	0.125219
F01.PB101680	-0.201715	0.576269	-0.186899	0.605142	-0.232246	0.518489
F01.PB101681	0.23695	0.509807	0.501124	0.140079	0.609731	0.0612594
F01.PB101682	0.292874	0.41152	0.188818	0.601373	0.208796	0.562655
F01.PB101694	-0.0852851	0.81479	-0.336961	0.341043	-0.3283	0.35437
F01.PB101696	0.162335	0.654103	0.121988	0.737086	0.0928517	0.798629
F01.PB101697	-0.306926	0.388353	-0.16	0.658824	0.0345029	0.924615
F01.PB101698	-0.112552	0.756889	-0.0913154	0.801905	-0.134217	0.711632
F01.PB101701	-0.276121	0.439969	-0.0990367	0.78547	0.0306723	0.932967
F01.PB101702	-0.222377	0.5369	-0.105203	0.772398	-0.199503	0.580546
F01.PB101703	0.496322	0.144533	0.682937	0.0295134	0.68654	0.0283323
F01.PB101704	-0.305551	0.390592	-0.0816722	0.822529	0.0443244	0.903231
F01.PB101705	-0.157846	0.663187	-0.143212	0.69307	-0.314905	0.375488
F01.PB101707	-0.353766	0.31593	-0.356213	0.312357	-0.50118	0.140026
F01.PB101708	0.34053	0.335627	0.598011	0.0678352	0.519428	0.123877
F01.PB101710	-0.185114	0.608656	-0.184677	0.609517	-0.253424	0.479888
F01.PB10172	0.0686324	0.850572	-0.154264	0.670464	-0.151699	0.67569
F01.PB101721	-0.347489	0.325194	-0.548129	0.100917	-0.379285	0.279721
F01.PB10173	0.11487	0.752011	-0.0717418	0.84387	-0.174753	0.62919
F01.PB101730	0.0463315	0.898867	0.250769	0.484656	0.102172	0.778817
F01.PB101733	0.259511	0.46903	0.0850223	0.815352	-0.0707855	0.84593
F01.PB101735	-0.323186	0.362361	-0.153154	0.672724	0.00264253	0.99422
F01.PB101737	0.113313	0.755285	-0.0519509	0.886664	-0.155188	0.668584
F01.PB101740	-0.0430316	0.906042	0.0735452	0.839987	0.0861407	0.812959
F01.PB101742	0.0173594	0.962038	0.287065	0.421284	0.320373	0.366794
F01.PB101745	-0.0667958	0.854534	-0.126022	0.728663	-0.313912	0.377077
F01.PB101746	0.521469	0.122147	0.629741	0.051029	0.591304	0.0717971
F01.PB101753	-0.457396	0.183806	-0.488865	0.151619	-0.286455	0.422316
F01.PB101754	0.0265802	0.941897	0.273463	0.444562	0.279089	0.434864
F01.PB101755	-0.427938	0.217301	-0.434841	0.20916	-0.0950091	0.794033
F01.PB101758	0.140149	0.699375	0.404424	0.246372	0.386203	0.270311
F01.PB101759	-0.428557	0.216565	-0.50675	0.134968	-0.532521	0.113037
F01.PB10176	-0.382263	0.275649	-0.336558	0.341657	-0.479612	0.160698
F01.PB101764	-0.195578	0.588165	-0.0549857	0.880082	0.127491	0.725603
F01.PB101766	-0.611535	0.0602862	-0.613522	0.059226	-0.363801	0.301412
F01.PB101770	-0.331899	0.3488	-0.171185	0.636315	-0.13903	0.701682
F01.PB10178	-0.274055	0.443537	-0.139571	0.700567	-0.229077	0.524373
F01.PB101783	0.0884909	0.807935	-0.000893968	0.998044	0.182713	0.613393
F01.PB101788	-0.247157	0.491178	-0.0852647	0.814833	0.147954	0.683342
F01.PB101790	0.0645252	0.859437	-0.159467	0.659903	-0.112823	0.756317
F01.PB101791	0.536744	0.109672	0.250155	0.485762	0.296387	0.405668
F01.PB101797	0.373257	0.288062	0.63095	0.0504504	0.523114	0.120763
F01.PB10180	-0.438115	0.205362	-0.561067	0.0915207	-0.378283	0.281098
F01.PB101800	0.0899845	0.804745	-0.0128087	0.971986	0.170296	0.638094
F01.PB101811	-0.411785	0.23705	-0.304259	0.3927	-0.427464	0.217867
F01.PB101814	0.291148	0.41441	0.569391	0.0857821	0.48018	0.160132
F01.PB101817	0.414647	0.23348	0.19926	0.581016	0.190411	0.598252
F01.PB10182	0.0627477	0.863279	-0.0446075	0.902615	0.0736441	0.839774
F01.PB101827	0.179206	0.620337	0.430889	0.213799	0.262714	0.463363
F01.PB101838	-0.286551	0.422153	-0.345573	0.32805	-0.394246	0.259594
F01.PB10184	-0.408424	0.241281	-0.534376	0.111551	-0.507728	0.134092
F01.PB101844	-0.230157	0.522364	-0.109035	0.764301	-0.112725	0.756523
F01.PB101846	0.0438983	0.904157	0.0103266	0.977413	-0.18427	0.610321
F01.PB101856	0.168697	0.641299	0.403159	0.247995	0.474977	0.165368
F01.PB101869	-0.34036	0.335884	-0.253588	0.479593	-0.32365	0.361632
F01.PB10187	0.0370527	0.919058	-0.246129	0.493041	-0.0306865	0.932937
F01.PB101873	-0.215861	0.549199	-0.244583	0.495848	-0.0586873	0.872063
F01.PB101881	-0.0228437	0.950055	-0.183896	0.611058	-0.203936	0.571985
F01.PB101886	-0.489645	0.150868	-0.459413	0.181632	-0.174803	0.62909
F01.PB101889	-0.184295	0.61027	-0.119004	0.743334	-0.172979	0.632729
F01.PB10189	0.0573154	0.875034	-0.128652	0.723185	-0.351446	0.319338
F01.PB101891	-0.195881	0.587576	-0.0362182	0.920877	0.0430147	0.906079
F01.PB101892	-0.504527	0.136973	-0.476446	0.163879	-0.489593	0.150917
F01.PB101893	-0.335833	0.342764	-0.1144	0.753	-0.1689	0.640892
F01.PB101902	-0.436012	0.207798	-0.412287	0.236422	-0.413321	0.23513
F01.PB101911	0.290702	0.415158	0.41265	0.235968	0.348897	0.323104
F01.PB101915	-0.481301	0.159018	-0.443753	0.198914	-0.157682	0.663519
F01.PB101920	-0.314746	0.375742	-0.194917	0.589452	-0.122313	0.736408
F01.PB101929	0.201861	0.575986	0.46394	0.176808	0.353596	0.316179
F01.PB101939	0.0131004	0.971348	0.169289	0.640111	-0.0170579	0.962697
F01.PB101946	0.00766135	0.983242	-0.184869	0.609139	-0.13585	0.708251
F01.PB101949	-0.0587032	0.872028	0.157504	0.66388	0.350895	0.32015
F01.PB10195	0.111551	0.758996	-0.037716	0.917614	-0.119229	0.742863
F01.PB101965	-0.313015	0.378515	-0.244776	0.495497	-0.439181	0.204133
F01.PB101967	0.161357	0.656079	0.392803	0.261499	0.305573	0.390556
F01.PB10197	-0.0641365	0.860277	0.0663251	0.85555	-0.154966	0.669037
F01.PB101974	-0.390735	0.264243	-0.388006	0.267889	-0.436137	0.207651
F01.PB101975	-0.364332	0.300653	-0.22439	0.533123	-0.244293	0.496375
F01.PB101976	0.360441	0.306233	0.239787	0.504599	0.124178	0.73251
F01.PB101979	0.121204	0.738727	0.399946	0.252142	0.429309	0.215671
F01.PB10198	-0.352559	0.317701	-0.290186	0.416025	-0.42789	0.217359
F01.PB101984	0.572011	0.0840249	0.454761	0.18667	0.539161	0.107775
F01.PB101986	-0.384874	0.272106	-0.391879	0.262724	-0.0571199	0.875457
F01.PB101987	0.350259	0.321089	0.255364	0.476416	0.117847	0.74576
F01.PB10199	-0.286816	0.421705	-0.189121	0.60078	0.0299654	0.934509
F01.PB101994	-0.4311	0.21355	-0.427073	0.218335	-0.0865213	0.812145
F01.PB102	0.34172	0.333831	0.518319	0.124824	0.411744	0.237101
F01.PB10200	0.0380576	0.916869	0.0617592	0.865416	-0.0937876	0.796635
F01.PB102011	-0.336796	0.341295	-0.48932	0.15118	-0.19766	0.584119
F01.PB102014	0.306894	0.388405	0.480603	0.159711	0.490114	0.150417
F01.PB102017	-0.0957341	0.792491	-0.149539	0.680101	-0.338959	0.338005
F01.PB102030	-0.407083	0.242982	-0.369585	0.293208	-0.0425624	0.907063
F01.PB102037	-0.473653	0.166715	-0.504399	0.137089	-0.547591	0.10132
F01.PB102038	0.0955196	0.792947	0.127763	0.725036	0.00133462	0.997081
F01.PB10204	-0.249708	0.486568	-0.24359	0.497655	-0.291445	0.413912
F01.PB102044	0.0967308	0.79037	0.304551	0.392224	0.331358	0.349636
F01.PB102052	0.397818	0.25491	0.666312	0.0353984	0.601617	0.0657648
F01.PB102058	0.0621355	0.864602	-0.101808	0.779588	-0.21576	0.549389
F01.PB102061	-0.524939	0.119239	-0.361833	0.304231	-0.48638	0.154026
F01.PB102064	0.214893	0.551034	0.160472	0.657869	0.0500278	0.890838
F01.PB102069	0.573444	0.0830739	0.300848	0.398295	0.44569	0.196727
F01.PB102072	-0.0982549	0.78713	-0.253816	0.479186	-0.303436	0.394047
F01.PB102074	-0.282402	0.429199	-0.15899	0.660868	-0.241826	0.500871
F01.PB102080	-0.222704	0.536286	0.023344	0.948963	0.0361951	0.920927
F01.PB102082	0.440245	0.202912	0.325007	0.359505	0.513311	0.129155
F01.PB10209	-0.422871	0.223392	-0.423632	0.222471	-0.0820917	0.82163
F01.PB102090	0.394356	0.259448	0.663259	0.0365593	0.656737	0.0391241
F01.PB102096	-0.228861	0.524775	-0.341525	0.334125	-0.246602	0.492184
F01.PB102098	-0.0742362	0.8385	-0.0552461	0.879517	0.121472	0.738166
F01.PB10210	-0.459918	0.181089	-0.440314	0.202833	-0.564099	0.0894033
F01.PB102100	-0.331231	0.349831	-0.30232	0.395875	-0.419467	0.227537
F01.PB102101	0.316373	0.373143	0.605117	0.0637955	0.555924	0.0951861
F01.PB102105	0.00947974	0.979265	-0.0232067	0.949263	-0.280394	0.43263
F01.PB10211	-0.15534	0.668276	-0.124306	0.732243	-0.194937	0.589414
F01.PB102118	0.680006	0.0304984	0.786554	0.00695559	0.708033	0.0219516
F01.PB10212	-0.149362	0.680463	-0.237328	0.50911	-0.269272	0.451851
F01.PB102121	-0.237892	0.508075	-0.189784	0.59948	0.0266061	0.94184
F01.PB102122	-0.13876	0.702241	0.105388	0.772007	0.179256	0.620237
F01.PB102124	-0.464066	0.176675	-0.445151	0.197333	-0.152008	0.67506
F01.PB102126	0.516824	0.126107	0.2676	0.454774	0.387565	0.26848
F01.PB102128	0.0338121	0.926121	0.240223	0.5038	0.129332	0.721771
F01.PB102129	0.530113	0.114985	0.338882	0.338123	0.24663	0.492133
F01.PB102131	-0.34803	0.324391	-0.343486	0.331175	-0.00823168	0.981994
F01.PB102138	0.287616	0.420354	0.571602	0.0842976	0.475047	0.165296
F01.PB102139	-0.435968	0.207848	-0.151391	0.676318	-0.0866413	0.811888
F01.PB102154	-0.319574	0.368057	-0.193328	0.592549	-0.0786992	0.828908
F01.PB102164	0.0842163	0.817078	0.223889	0.534062	0.216082	0.548779
F01.PB102173	-0.100925	0.781461	0.0683974	0.851079	0.278313	0.436196
F01.PB102175	0.193378	0.592453	0.00445694	0.990251	-0.105855	0.77102
F01.PB102186	0.166718	0.645274	0.401345	0.250332	0.254577	0.477822
F01.PB102192	-0.101893	0.779409	-0.00271607	0.994059	0.117081	0.747367
F01.PB10220	-0.000634178	0.998613	-0.15882	0.661212	-0.176823	0.625069
F01.PB102200	-0.0822333	0.821326	-0.286266	0.422636	-0.478868	0.161443
F01.PB102202	-0.235888	0.511761	-0.0541416	0.881912	-0.0659221	0.85642
F01.PB102205	0.388265	0.267541	0.182336	0.614139	0.150713	0.677702
F01.PB102206	-0.0820029	0.82182	0.0428833	0.906365	-0.110138	0.761974
F01.PB102207	-0.348281	0.324018	-0.234903	0.513578	0.0447503	0.902305
F01.PB102209	0.193967	0.591303	0.42745	0.217885	0.376044	0.284189
F01.PB102211	0.442884	0.199899	0.555453	0.095526	0.414195	0.234042
F01.PB102214	-0.172046	0.634593	-0.25416	0.478568	-0.336773	0.341329
F01.PB102216	-0.0389306	0.914968	0.159207	0.660428	0.126721	0.727207
F01.PB102218	0.101698	0.779822	0.30532	0.390967	0.156158	0.666614
F01.PB102227	0.0240552	0.94741	-0.128652	0.723185	-0.289349	0.417433
F01.PB10223	0.461669	0.179218	0.185016	0.608849	0.188406	0.602183
F01.PB102233	-0.233372	0.516405	-0.130691	0.718946	-0.214025	0.552684
F01.PB102235	0.277833	0.437021	0.464855	0.175841	0.506264	0.135405
F01.PB102238	-0.21069	0.559035	-0.0362585	0.920789	0.13032	0.719717
F01.PB102241	-0.167304	0.644095	-0.418835	0.228311	-0.405448	0.245064
F01.PB102243	0.0788082	0.828674	-0.0533583	0.883611	-0.127665	0.72524
F01.PB102246	-0.463322	0.177461	-0.62249	0.0545941	-0.750491	0.0123881
F01.PB102247	-0.448371	0.193722	-0.504711	0.136806	-0.167867	0.642965
F01.PB102254	0.0438999	0.904154	0.27659	0.439161	0.224208	0.533465
F01.PB102256	0.766365	0.0097248	0.739654	0.0144758	0.798513	0.00560931
F01.PB102259	0.0864798	0.812234	0.277709	0.437234	0.518809	0.124406
F01.PB102261	0.251384	0.48355	0.447858	0.194295	0.455635	0.185717
F01.PB102267	-0.483092	0.157246	-0.165867	0.646984	-0.309761	0.383757
F01.PB102269	0.161964	0.654851	0.376245	0.28391	0.32176	0.364604
F01.PB10227	-0.114289	0.753234	-0.289037	0.417958	-0.365837	0.29851
F01.PB102281	-0.0304636	0.933423	0.205945	0.568122	0.343648	0.330932
F01.PB102286	-0.00999327	0.978142	0.218163	0.544841	0.304258	0.392701
F01.PB102287	-0.181566	0.615662	-0.0617319	0.865475	0.236686	0.510292
F01.PB102292	-0.1773	0.624121	-0.0395459	0.913629	0.258762	0.470361
F01.PB102295	0.473914	0.166449	0.513045	0.129388	0.333893	0.345734
F01.PB102296	-0.488615	0.15186	-0.539386	0.1076	-0.670585	0.0338162
F01.PB102302	0.528449	0.116342	0.710963	0.0211665	0.526983	0.117547
F01.PB102305	0.0795424	0.827098	0.148352	0.682528	0.0400629	0.912503
F01.PB102310	-0.0190247	0.958399	0.250128	0.485812	0.35025	0.321102
F01.PB102314	-0.0288092	0.937032	0.159666	0.659498	0.0406701	0.911181
F01.PB102315	-0.38037	0.278234	-0.143976	0.691501	-0.0804525	0.825145
F01.PB102316	-0.059298	0.870741	0.10944	0.763447	-0.00872515	0.980915
F01.PB10232	0.143159	0.693178	0.127844	0.724867	0.0784256	0.829495
F01.PB102326	-0.295084	0.407834	-0.172676	0.633334	-0.0984259	0.786767
F01.PB10233	-0.332537	0.347818	-0.229305	0.523949	-0.375526	0.284907
F01.PB102333	0.214195	0.55236	0.412773	0.235815	0.339808	0.336718
F01.PB102338	-0.0890938	0.806647	0.0715286	0.844329	0.152955	0.673128
F01.PB102342	-0.046892	0.897649	0.179501	0.619751	0.100098	0.783216
F01.PB102345	-0.222808	0.536091	-0.347127	0.325732	-0.383876	0.273457
F01.PB102346	0.0408662	0.910754	-0.00597669	0.986926	-0.0943631	0.795409
F01.PB10235	0.152901	0.673239	-0.0242791	0.946921	0.214781	0.551247
F01.PB102357	0.402563	0.248761	0.339394	0.337345	0.0824596	0.820841
F01.PB10236	0.0524728	0.885531	0.257088	0.473338	0.0858387	0.813605
F01.PB102362	0.0233619	0.948924	0.24367	0.497509	0.161641	0.655504
F01.PB102363	0.397624	0.255162	0.680407	0.0303626	0.575623	0.0816407
F01.PB102365	-0.5165	0.126386	-0.413572	0.234818	-0.183286	0.612262
F01.PB102369	0.466782	0.173818	0.530002	0.115075	0.56786	0.0868199
F01.PB10237	0.208288	0.563627	0.174756	0.629184	0.345949	0.327489
F01.PB102371	0.161614	0.655559	0.395215	0.258318	0.361322	0.304965
F01.PB102372	-0.448944	0.193083	-0.470493	0.16996	-0.134065	0.711948
F01.PB102373	0.150517	0.678102	0.0800498	0.826009	-0.0225352	0.950729
F01.PB102376	-0.0654789	0.857377	-0.265493	0.458468	-0.354266	0.315199
F01.PB102377	0.225646	0.530773	0.37097	0.291261	0.28011	0.433115
F01.PB102379	-0.399691	0.252473	-0.307746	0.387021	-0.206911	0.566266
F01.PB102380	0.26526	0.458877	0.0653869	0.857576	0.0147329	0.967779
F01.PB102387	-0.268737	0.452784	-0.25386	0.479106	-0.294175	0.409349
F01.PB102388	-0.246336	0.492665	-0.195331	0.588646	0.122838	0.735311
F01.PB102389	-0.358808	0.308591	-0.268299	0.453551	-0.338945	0.338027
F01.PB102395	0.424326	0.221633	0.712618	0.020732	0.62297	0.0543533
F01.PB102397	0.129455	0.721516	0.0664885	0.855198	-0.0328927	0.928125
F01.PB102398	0.296623	0.405276	0.515391	0.127345	0.579085	0.0793968
F01.PB102404	0.421093	0.225551	0.630952	0.0504492	0.424815	0.221044
F01.PB102407	0.241205	0.502005	0.185429	0.608036	0.110103	0.762049
F01.PB102408	0.147137	0.685015	-0.0656836	0.856935	-0.112585	0.756818
F01.PB102409	-0.061813	0.865299	-0.00921883	0.979836	0.176064	0.626578
F01.PB102410	-0.165743	0.647234	-0.237335	0.509099	-0.347864	0.324636
F01.PB102418	0.507364	0.134418	0.74503	0.0134117	0.578438	0.0798135
F01.PB102421	-0.134631	0.710775	0.112769	0.75643	0.145407	0.688562
F01.PB102423	-0.241302	0.501828	-0.268819	0.452642	-0.508309	0.133573
F01.PB102432	-0.0486646	0.893798	-0.0892196	0.806378	-0.218733	0.543764
F01.PB102433	0.460647	0.180309	0.53366	0.112123	0.406167	0.244147
F01.PB102445	0.0445304	0.902783	-0.120085	0.74107	0.0780132	0.830381
F01.PB10245	0.403034	0.248155	0.293235	0.410917	0.146224	0.686888
F01.PB102450	-0.321743	0.364631	-0.213799	0.553113	-0.452728	0.188897
F01.PB102459	-0.489725	0.150791	-0.462603	0.178224	-0.574476	0.0823933
F01.PB102462	0.427031	0.218384	0.583858	0.0763694	0.417202	0.230318
F01.PB102463	-0.0363751	0.920535	0.194796	0.589689	0.383263	0.274289
F01.PB102468	-0.696465	0.0252472	-0.668789	0.0344751	-0.592267	0.0712195
F01.PB10247	-0.382571	0.275229	-0.262079	0.464483	-0.108032	0.766418
F01.PB102471	-0.337241	0.340616	-0.253564	0.479636	-0.0474152	0.896512
F01.PB102493	0.131833	0.716575	0.0754235	0.835946	-0.108363	0.76572
F01.PB1025	-0.438648	0.204747	-0.312229	0.379778	-0.169267	0.640157
F01.PB102500	-0.219523	0.542274	-0.182527	0.61376	-0.240414	0.503451
F01.PB102504	-0.0312266	0.931758	0.203693	0.572454	0.275657	0.44077
F01.PB102506	-0.132322	0.715561	-0.369711	0.293031	-0.414424	0.233757
F01.PB102507	0.363928	0.301231	0.632735	0.0496039	0.567306	0.0871974
F01.PB102512	0.38821	0.267616	0.478153	0.16216	0.246268	0.492789
F01.PB102515	0.195046	0.589201	0.248565	0.488631	0.306775	0.388599
F01.PB10252	-0.143586	0.692303	-0.436872	0.206799	-0.26593	0.457701
F01.PB102524	-0.590896	0.072043	-0.63424	0.0488972	-0.437184	0.206438
F01.PB102527	-0.150101	0.678952	-0.294967	0.408029	-0.273117	0.445163
F01.PB102531	0.0847276	0.815983	0.329553	0.352427	0.318595	0.36961
F01.PB102541	0.297529	0.403775	0.162852	0.65306	0.159478	0.659881
F01.PB102545	0.294237	0.409246	0.240682	0.502961	0.0743712	0.83821
F01.PB102547	0.211926	0.556678	0.138363	0.70306	0.0305966	0.933133
F01.PB102548	-0.34469	0.32937	-0.249018	0.487814	0.0516183	0.887385
F01.PB10255	-0.37668	0.283309	-0.493599	0.147096	-0.119999	0.741249
F01.PB102558	0.851179	0.00178606	0.720441	0.0187603	0.71616	0.0198223
F01.PB102567	0.411725	0.237126	0.305869	0.390072	0.2226	0.536482
F01.PB10257	-0.112572	0.756846	0.0905386	0.803562	0.117731	0.746004
F01.PB102579	0.282985	0.428205	0.569239	0.0858847	0.454412	0.187051
F01.PB102596	0.274346	0.443034	0.526044	0.118323	0.34124	0.334554
F01.PB10260	-0.247437	0.490671	-0.277907	0.436894	-0.0316425	0.930851
F01.PB102601	-0.34443	0.32976	-0.494357	0.14638	-0.381479	0.276717
F01.PB102602	0.0877481	0.809522	-0.0867303	0.811698	-0.171536	0.635612
F01.PB102611	-0.363314	0.302109	-0.326306	0.357474	-0.3515	0.319258
F01.PB102619	0.00216185	0.995271	-0.0431876	0.905703	-0.162408	0.653956
F01.PB10262	0.119227	0.742867	-0.112251	0.757522	0.0252341	0.944835
F01.PB102625	-0.387514	0.268548	-0.371967	0.289864	-0.0275247	0.939835
F01.PB102637	-0.0621259	0.864623	-0.158228	0.662412	-0.342203	0.333103
F01.PB10264	-0.166274	0.646166	0.0240286	0.947468	-0.133978	0.712127
F01.PB102640	0.00779693	0.982945	-0.118791	0.743781	-0.285448	0.424022
F01.PB102641	-0.232242	0.518496	-0.0768873	0.8328	0.155917	0.667103
F01.PB102646	0.446193	0.196161	0.668659	0.0345231	0.714446	0.0202589
F01.PB102648	0.485112	0.155263	0.774767	0.00849248	0.669411	0.0342459
F01.PB102655	0.448088	0.194038	0.737292	0.0149614	0.593607	0.0704203
F01.PB102659	-0.417181	0.230345	-0.351355	0.319472	-0.040193	0.91222
F01.PB10266	-0.401693	0.249883	-0.404478	0.246304	-0.0585676	0.872322
F01.PB102663	-0.197332	0.584757	-0.150907	0.677306	-0.126846	0.726945
F01.PB102667	-0.414347	0.233853	-0.32262	0.36325	-0.136198	0.707532
F01.PB102668	0.246881	0.491678	0.362353	0.303484	0.31292	0.378669
F01.PB102669	0.0858478	0.813586	0.0598594	0.869526	0.214079	0.552581
F01.PB102671	-0.288692	0.418539	-0.218892	0.543464	-0.114531	0.752724
F01.PB102672	-0.313716	0.377391	-0.194972	0.589345	0.0726652	0.841882
F01.PB102677	0.223923	0.534	0.0113412	0.975194	-0.0573201	0.875024
F01.PB102679	0.0549937	0.880065	0.271037	0.448775	0.408766	0.240849
F01.PB102684	0.0286394	0.937403	-0.1749	0.628896	-0.232571	0.517887
F01.PB102693	0.309059	0.384894	0.289015	0.417995	0.0926823	0.79899
F01.PB102698	-0.0931304	0.798035	0.0979359	0.787808	0.0753627	0.836077
F01.PB102708	-0.113143	0.755644	0.0889428	0.806969	0.0135692	0.970323
F01.PB10271	-0.237548	0.508708	-0.304785	0.391841	-0.019184	0.95805
F01.PB102715	-0.267639	0.454705	-0.227053	0.528145	-0.204317	0.571251
F01.PB102718	-0.235861	0.511811	-0.203307	0.573198	-0.259219	0.469549
F01.PB102725	0.388304	0.267489	0.657067	0.0389918	0.574326	0.0824915
F01.PB102726	-0.49721	0.143702	-0.387105	0.269098	-0.355841	0.312899
F01.PB10273	0.0701785	0.847238	-0.250024	0.485998	-0.314629	0.375929
F01.PB102731	-0.186589	0.605753	-0.0127096	0.972202	0.0195313	0.957292
F01.PB102745	-0.360483	0.306172	-0.456077	0.185236	-0.355176	0.313869
F01.PB102754	0.144028	0.691394	-0.182561	0.613693	-0.0420207	0.908242
F01.PB102756	0.0310373	0.932171	-0.124191	0.732484	-0.199538	0.580479
F01.PB10277	0.0252728	0.944751	0.012116	0.9735	-0.090408	0.803841
F01.PB102776	-0.112164	0.757705	-0.34295	0.331979	-0.31888	0.369157
F01.PB10278	-0.22225	0.53714	-0.10909	0.764185	0.205951	0.56811
F01.PB102791	-0.0780061	0.830396	-0.0923693	0.799657	-0.125227	0.730321
F01.PB102793	-0.35156	0.31917	-0.297787	0.403347	-0.269922	0.450718
F01.PB102802	0.114264	0.753286	0.376343	0.283776	0.482727	0.157606
F01.PB102808	-0.0515299	0.887577	-0.256959	0.47357	-0.307465	0.387477
F01.PB102817	-0.296785	0.405008	-0.359635	0.307396	-0.496525	0.144343
F01.PB102818	0.118731	0.743906	0.370756	0.291561	0.38954	0.265837
F01.PB102819	-0.0211898	0.953668	-0.132937	0.714286	-0.166814	0.645081
F01.PB102825	-0.0183801	0.959807	0.20907	0.562132	0.301014	0.398022
F01.PB102827	-0.374091	0.2869	-0.226064	0.529992	0.0519512	0.886663
F01.PB102828	-0.290496	0.415504	-0.24884	0.488135	-0.256103	0.475096
F01.PB10283	-0.261592	0.465345	-0.263749	0.461536	-0.31948	0.368206
F01.PB102831	0.222764	0.536173	0.153181	0.672669	0.0377292	0.917585
F01.PB102834	0.315465	0.374593	0.20614	0.567748	0.067418	0.853192
F01.PB102839	-0.318322	0.370042	-0.282775	0.428564	-0.406421	0.243823
F01.PB102840	-0.205733	0.568528	-0.0191753	0.958069	-0.118476	0.744442
F01.PB102841	0.349696	0.321922	0.333315	0.346622	0.437889	0.205623
F01.PB102848	-0.533266	0.112439	-0.444054	0.198573	-0.535893	0.110345
F01.PB10285	-0.0458259	0.899966	0.0248048	0.945773	-0.150728	0.677671
F01.PB102850	0.176046	0.626614	0.404401	0.246402	0.249122	0.487626
F01.PB102853	0.260792	0.466759	0.525129	0.119081	0.586666	0.0746234
F01.PB102854	-0.436245	0.207526	-0.412497	0.236159	-0.490565	0.149985
F01.PB102864	0.34376	0.330764	0.15492	0.66913	0.195038	0.589217
F01.PB10287	0.27569	0.440713	0.321227	0.365445	0.276044	0.440101
F01.PB102877	-0.205467	0.56904	-0.0495198	0.891941	-0.17816	0.622412
F01.PB102882	-0.408318	0.241415	-0.288981	0.418053	-0.238433	0.507082
F01.PB102883	0.0425002	0.907198	-0.0805843	0.824862	0.0973592	0.789034
F01.PB102884	-0.337305	0.340519	-0.102221	0.778713	-0.0166978	0.963484
F01.PB10289	0.441956	0.200956	0.274329	0.443064	0.197538	0.584357
F01.PB102895	-0.151098	0.676917	-0.284801	0.425118	0.0433209	0.905413
F01.PB102896	0.00278261	0.993913	0.240312	0.503639	0.428718	0.216373
F01.PB10290	0.351615	0.31909	0.60302	0.0649709	0.48475	0.155618
F01.PB102901	-0.0382243	0.916506	0.181921	0.614958	0.0681462	0.851621
F01.PB102903	0.0155201	0.966058	-0.114235	0.753347	0.0295173	0.935487
F01.PB102907	-0.286103	0.422912	-0.407368	0.242619	-0.461085	0.179841
F01.PB102915	-0.185175	0.608536	-0.298599	0.402005	-0.329358	0.352729
F01.PB102923	-0.327962	0.354896	-0.236348	0.510914	0.0705445	0.84645
F01.PB102924	0.393396	0.260716	0.679337	0.0307264	0.655415	0.0396585
F01.PB102926	-0.370475	0.291955	-0.375091	0.285511	-0.0604185	0.868316
F01.PB102927	-0.0248348	0.945707	-0.046955	0.897512	-0.175507	0.627687
F01.PB102930	-0.00581388	0.987283	0.168629	0.641436	0.114567	0.752647
F01.PB102932	0.346845	0.326152	0.612699	0.0596635	0.447179	0.195055
F01.PB102943	0.472726	0.167663	0.755602	0.011481	0.640112	0.0462047
F01.PB102944	0.112347	0.757319	0.314935	0.37544	0.281396	0.430916
F01.PB102947	-0.452096	0.189592	-0.278232	0.436335	-0.106053	0.7706
F01.PB102952	-0.172745	0.633195	-0.0488579	0.893378	-0.121808	0.737464
F01.PB102960	-0.0107755	0.976431	0.0566424	0.876492	-0.0236291	0.94834
F01.PB102969	-0.243959	0.496983	-0.262864	0.463096	-0.0134837	0.97051
F01.PB102971	0.542496	0.105191	0.692425	0.0264737	0.551114	0.0986968
F01.PB102972	-0.26124	0.465967	-0.141495	0.696602	0.186674	0.605585
F01.PB102973	-0.258282	0.471213	-0.287111	0.421207	-0.113759	0.754348
F01.PB102978	0.0725832	0.842058	-0.00496643	0.989136	-0.141216	0.697176
F01.PB102981	0.284915	0.424925	0.489229	0.151268	0.401906	0.249607
F01.PB102997	-0.587128	0.0743386	-0.644429	0.0442898	-0.568645	0.0862867
F01.PB102998	-0.143542	0.692392	0.0524915	0.885491	0.153146	0.672741
F01.PB103	0.45627	0.185026	0.161101	0.656597	0.138794	0.702169
F01.PB1030	-0.545248	0.103089	-0.594408	0.0699453	-0.622363	0.054658
F01.PB103000	0.318562	0.369662	0.574815	0.0821706	0.499016	0.142023
F01.PB103002	-0.0106685	0.976665	-0.121066	0.739015	-0.283138	0.427945
F01.PB103003	-0.697361	0.0249804	-0.6073	0.0625876	-0.481409	0.158911
F01.PB103008	0.484249	0.156109	0.227806	0.52674	0.175604	0.627495
F01.PB103013	0.333507	0.346326	0.536884	0.109562	0.613595	0.0591876
F01.PB103019	0.150112	0.678929	0.212311	0.555945	0.282866	0.428408
F01.PB10302	-0.0500214	0.890852	0.00666804	0.985414	-0.362793	0.302854
F01.PB103021	-0.402869	0.248367	-0.395114	0.258451	-0.480217	0.160095
F01.PB103023	-0.110628	0.76094	0.127303	0.725994	0.32419	0.360784
F01.PB103035	-0.418756	0.228408	-0.325244	0.359134	-0.247998	0.489657
F01.PB103037	0.158092	0.662689	0.251564	0.483226	0.0963988	0.791076
F01.PB103048	0.0487954	0.893514	-0.236269	0.511059	-0.182303	0.614204
F01.PB10305	0.3354	0.343426	0.526374	0.118049	0.500027	0.141088
F01.PB103059	-0.315498	0.37454	-0.296354	0.405723	0.00150213	0.996714
F01.PB103061	-0.329376	0.3527	-0.169798	0.639092	-0.170004	0.638679
F01.PB103065	0.212419	0.555739	-0.0125021	0.972656	-0.0883783	0.808175
F01.PB103068	-0.560276	0.0920786	-0.548067	0.100963	-0.389146	0.266362
F01.PB103069	0.363481	0.30187	0.169553	0.639582	0.0478233	0.895625
F01.PB10307	-0.185124	0.608636	-0.436287	0.207477	-0.527958	0.116745
F01.PB103076	0.0390739	0.914656	0.217342	0.546393	0.103937	0.775077
F01.PB103077	0.224052	0.533757	0.151555	0.675983	0.0358734	0.921628
F01.PB103080	-0.0726139	0.841992	0.153276	0.672475	0.299824	0.399981
F01.PB103091	-0.51663	0.126274	-0.444212	0.198394	-0.174322	0.630049
F01.PB10310	0.343714	0.330833	0.344202	0.330101	0.0979155	0.787852
F01.PB103101	0.327752	0.355222	0.33014	0.351517	0.275382	0.441244
F01.PB103103	0.0989657	0.78562	0.234303	0.514685	0.327277	0.355961
F01.PB103105	-0.29162	0.413619	-0.0418436	0.908627	-0.0769989	0.83256
F01.PB10311	0.461451	0.17945	0.322458	0.363506	0.219971	0.541429
F01.PB10312	-0.0919506	0.80055	-0.195583	0.588157	-0.241964	0.500619
F01.PB103122	0.293359	0.410711	0.298821	0.401637	0.52344	0.12049
F01.PB103124	0.425174	0.220612	0.326635	0.356962	0.322835	0.362911
F01.PB10313	-0.0469592	0.897503	-0.1348	0.710424	-0.280502	0.432445
F01.PB103130	0.291738	0.413422	0.507433	0.134355	0.436329	0.207429
F01.PB103132	-0.0434702	0.905088	0.0362956	0.920708	0.0238635	0.947828
F01.PB103133	-0.0925358	0.799302	0.12451	0.731817	0.114539	0.752707
F01.PB103138	0.131765	0.716717	-0.0256842	0.943853	-0.0985186	0.78657
F01.PB103139	-0.140408	0.698841	-0.28282	0.428486	-0.42256	0.223769
F01.PB10314	0.468951	0.171557	0.509467	0.132541	0.501362	0.13986
F01.PB103141	0.787097	0.00688985	0.90001	0.000387011	0.785349	0.00710276
F01.PB103143	-0.658803	0.038299	-0.693531	0.0261338	-0.81631	0.00396493
F01.PB103144	0.531155	0.114139	0.381681	0.276443	0.316831	0.372414
F01.PB103149	-0.0770507	0.832449	0.171231	0.636223	0.0793275	0.827559
F01.PB10315	0.441044	0.201997	0.254652	0.477688	0.263243	0.462428
F01.PB103151	-0.251105	0.484052	-0.14296	0.693589	-0.255563	0.476059
F01.PB103159	0.0463782	0.898766	-0.16613	0.646455	-0.134956	0.710102
F01.PB10316	-0.187228	0.604496	-0.104349	0.774205	-0.109804	0.76268
F01.PB103167	0.204686	0.570542	0.152422	0.674216	0.013756	0.969915
F01.PB103169	-0.204979	0.569978	-0.114792	0.752175	-0.323588	0.361729
F01.PB10317	-0.250847	0.484516	-0.197825	0.583798	0.134376	0.711304
F01.PB103171	-0.231073	0.520664	-0.131852	0.716536	-0.246878	0.491683
F01.PB103172	0.115517	0.750652	0.0682772	0.851338	-0.1397	0.700301
F01.PB103174	0.0763792	0.833892	0.226412	0.529341	0.0728527	0.841478
F01.PB103177	-0.159218	0.660407	-0.176163	0.626382	-0.0484982	0.894159
F01.PB10318	0.0555065	0.878953	-0.20019	0.579216	-0.0502844	0.890281
F01.PB103183	0.217293	0.546486	0.454802	0.186625	0.339073	0.337832
F01.PB103184	-0.324426	0.360414	-0.112283	0.757454	0.0231348	0.94942
F01.PB103185	0.137627	0.704578	0.055034	0.879977	-0.0557793	0.878362
F01.PB103190	-0.0466336	0.898211	-0.140263	0.699141	-0.208053	0.564078
F01.PB103195	-0.368799	0.294316	-0.273545	0.444422	-0.373876	0.2872
F01.PB103203	-0.522506	0.121273	-0.440024	0.203165	-0.17856	0.621617
F01.PB103207	0.23752	0.508758	0.478996	0.161315	0.587501	0.0741096
F01.PB103208	-0.0206639	0.954817	0.00123475	0.997299	-0.0900222	0.804665
F01.PB10321	-0.413688	0.234673	-0.473615	0.166754	-0.557203	0.0942657
F01.PB103217	-0.147421	0.684435	-0.069769	0.848121	0.241842	0.500841
F01.PB103219	-0.401859	0.249669	-0.310248	0.382971	-0.208262	0.563677
F01.PB103222	-0.0279201	0.938972	0.0240516	0.947418	0.0913799	0.801767
F01.PB103226	0.101317	0.78063	0.0199534	0.956369	-0.0964172	0.791037
F01.PB10323	0.274134	0.443401	0.482428	0.157902	0.348057	0.32435
F01.PB103234	-0.114251	0.753313	-0.0368782	0.919438	-0.122448	0.736126
F01.PB10324	0.106491	0.769675	-0.0703035	0.846969	-0.236817	0.510052
F01.PB103251	0.309761	0.383758	0.53187	0.113561	0.453403	0.188155
F01.PB103254	0.312402	0.3795	0.114876	0.751999	-0.0129489	0.971679
F01.PB103259	0.594777	0.0697275	0.589736	0.0727451	0.380956	0.277432
F01.PB10326	-0.169788	0.639111	-0.110019	0.762226	0.18622	0.606478
F01.PB103262	-0.264921	0.459474	-0.0324374	0.929118	0.0397212	0.913247
F01.PB103266	-0.204934	0.570065	-0.300174	0.399404	-0.34905	0.322878
F01.PB103277	-0.185369	0.608153	-0.18434	0.610182	-0.316019	0.373707
F01.PB103289	-0.112803	0.75636	-0.0953571	0.793293	-0.300914	0.398185
F01.PB103292	0.193115	0.592966	-0.0214153	0.953176	-0.147949	0.683354
F01.PB103293	-0.385793	0.270864	-0.481873	0.15845	-0.638825	0.0467862
F01.PB103303	0.0141304	0.969096	-0.0647121	0.859034	-0.0261603	0.942813
F01.PB103307	-0.552073	0.0979906	-0.499466	0.141606	-0.363218	0.302246
F01.PB10331	0.720174	0.0188253	0.550502	0.0991494	0.619619	0.0560499
F01.PB103320	-0.197684	0.584072	-0.106283	0.770113	0.111589	0.758916
F01.PB103322	-0.36063	0.30596	-0.274124	0.443418	0.0289035	0.936826
F01.PB103329	0.218311	0.544562	0.479969	0.160342	0.585805	0.0751564
F01.PB103330	-0.461141	0.179781	-0.367222	0.296545	-0.137626	0.70458
F01.PB103336	0.626857	0.0524279	0.522013	0.121688	0.643343	0.0447666
F01.PB103342	-0.203685	0.572469	-0.0388293	0.915189	0.0355669	0.922296
F01.PB103346	-0.680202	0.030432	-0.793919	0.00610222	-0.593935	0.0702255
F01.PB103348	0.133645	0.712817	0.370081	0.29251	0.204437	0.571022
F01.PB103349	0.525989	0.118368	0.689227	0.0274731	0.564299	0.0892642
F01.PB10335	0.260983	0.466421	0.53484	0.111182	0.611051	0.0605462
F01.PB103359	-0.18817	0.602647	-0.31202	0.380114	-0.301843	0.396659
F01.PB103366	-0.183476	0.611886	-0.0508543	0.889043	0.0936381	0.796953
F01.PB103378	0.276883	0.438655	0.553665	0.0968247	0.45949	0.181549
F01.PB103382	-0.17011	0.638467	-0.111903	0.758255	-0.180454	0.617861
F01.PB103385	-0.461409	0.179495	-0.444391	0.198192	-0.578167	0.0799881
F01.PB10339	0.386798	0.269512	0.578408	0.0798325	0.414192	0.234045
F01.PB103390	-0.368505	0.294731	-0.34003	0.336383	-0.00474525	0.98962
F01.PB103393	0.0380478	0.916891	0.258654	0.470552	0.19806	0.583343
F01.PB103397	0.306992	0.388246	0.546505	0.102138	0.462687	0.178135
F01.PB103398	-0.0349308	0.923682	-0.00393886	0.991384	-0.210615	0.559179
F01.PB103399	0.337231	0.340632	0.202764	0.574243	0.0692412	0.849259
F01.PB103400	-0.033398	0.927023	-0.0112197	0.97546	-0.129647	0.721116
F01.PB103406	0.171624	0.635436	0.390955	0.26395	0.281779	0.430263
F01.PB103407	-0.132164	0.715888	-0.260931	0.466514	-0.303636	0.39372
F01.PB103412	-0.390749	0.264224	-0.365629	0.298806	-0.0384943	0.915918
F01.PB103415	-0.0945736	0.794961	-0.0624299	0.863966	-0.00943054	0.979373
F01.PB10342	-0.0842494	0.817007	-0.246752	0.491912	-0.391236	0.263576
F01.PB103425	-0.472221	0.168181	-0.499624	0.14146	-0.643314	0.0447796
F01.PB103427	0.178612	0.621515	0.45895	0.182129	0.470299	0.17016
F01.PB103429	-0.320892	0.365974	-0.27491	0.442059	0.00454625	0.990055
F01.PB103431	0.202868	0.574043	0.0429184	0.906289	-0.000361777	0.999209
F01.PB103433	-0.231613	0.519661	-0.0274547	0.939988	0.000419061	0.999083
F01.PB103442	-0.0138231	0.969768	-0.334039	0.34551	-0.200088	0.579414
F01.PB103449	-0.0216062	0.952759	-0.0794444	0.827308	-0.205656	0.568677
F01.PB103450	-0.360959	0.305488	-0.319374	0.368374	-0.394062	0.259837
F01.PB103452	-0.359842	0.307096	-0.329817	0.352017	0.0168563	0.963137
F01.PB103453	-0.134146	0.71178	-0.258586	0.470674	-0.316262	0.37332
F01.PB103455	0.182684	0.61345	0.189184	0.600656	0.229001	0.524514
F01.PB103459	-0.334579	0.344683	-0.396712	0.256355	-0.568249	0.0865557
F01.PB10346	-0.160799	0.657206	-0.199791	0.579989	-0.203089	0.573618
F01.PB103461	-0.279419	0.434299	-0.162898	0.652966	-0.168047	0.642604
F01.PB103467	-0.386943	0.269316	-0.339386	0.337358	-0.361515	0.304688
F01.PB103468	-0.520642	0.122846	-0.567281	0.0872142	-0.585255	0.0754974
F01.PB103477	-0.143111	0.693278	0.0564892	0.876824	-0.0156335	0.96581
F01.PB10348	-0.420123	0.226735	-0.594863	0.0696763	-0.619037	0.0563479
F01.PB103483	0.294722	0.408437	0.113062	0.755815	0.0115677	0.974699
F01.PB103490	0.285329	0.424222	0.404221	0.246633	0.27566	0.440764
F01.PB103491	-0.513248	0.12921	-0.47102	0.169416	-0.200046	0.579495
F01.PB103498	-0.134749	0.71053	0.108159	0.766152	0.136087	0.707761
F01.PB103501	-0.030653	0.93301	-0.0986428	0.786306	-0.061631	0.865693
F01.PB103502	-0.333577	0.34622	-0.190546	0.597988	0.0547494	0.880594
F01.PB103511	0.208108	0.563973	0.290251	0.415916	0.0777964	0.830847
F01.PB103516	0.035488	0.922468	0.24762	0.490341	0.420082	0.226784
F01.PB103517	-0.132315	0.715575	0.099847	0.783749	0.253776	0.479257
F01.PB10352	0.065316	0.857729	0.299336	0.400786	0.493984	0.146732
F01.PB103525	0.330363	0.351173	0.56928	0.0858572	0.369296	0.293614
F01.PB10353	0.365411	0.299116	0.500114	0.141008	0.294206	0.409297
F01.PB103532	-0.0903994	0.80386	0.141988	0.695588	0.374958	0.285695
F01.PB103538	-0.193046	0.5931	-0.395263	0.258255	-0.384049	0.273223
F01.PB10354	0.000210433	0.99954	-0.163433	0.651887	-0.266415	0.45685
F01.PB10355	-0.308813	0.385291	-0.317707	0.37102	-0.458658	0.182444
F01.PB103551	-0.649799	0.0419833	-0.703234	0.0232805	-0.475099	0.165243
F01.PB103558	-0.440612	0.202491	-0.485603	0.154783	-0.591687	0.0715673
F01.PB10356	0.336194	0.342213	0.602518	0.0652544	0.539857	0.107233
F01.PB103568	0.415885	0.231946	0.144566	0.690289	0.113451	0.754995
F01.PB103569	0.0766726	0.833261	0.267979	0.45411	0.142887	0.693738
F01.PB10357	0.226159	0.529815	0.133707	0.712689	0.0438139	0.904341
F01.PB103570	0.0485871	0.893966	0.234802	0.513763	0.381075	0.277269
F01.PB103571	-0.351605	0.319104	-0.381129	0.277197	-0.129559	0.7213
F01.PB103578	0.159994	0.658836	0.0110656	0.975797	-0.0949558	0.794147
F01.PB10358	-0.190291	0.598486	-0.22462	0.532693	0.0957458	0.792465
F01.PB103585	-0.190684	0.597717	-0.0834002	0.818826	0.21259	0.555414
F01.PB103586	-0.177588	0.623547	0.0381946	0.916571	0.15986	0.659106
F01.PB103591	0.0523922	0.885706	0.0632904	0.862106	-0.0336726	0.926425
F01.PB103593	-0.397059	0.255901	-0.391086	0.263776	-0.416006	0.231795
F01.PB1036	0.0265498	0.941963	0.254099	0.478678	0.130323	0.719712
F01.PB10360	-0.225485	0.531075	-0.417449	0.230014	-0.1534	0.672222
F01.PB103603	-0.0107202	0.976552	0.147759	0.683743	0.230089	0.522491
F01.PB103609	0.496821	0.144066	0.772556	0.00880539	0.665278	0.0357887
F01.PB10361	0.153838	0.671331	-0.143066	0.693371	-0.14042	0.698817
F01.PB103631	-0.280937	0.431701	-0.294206	0.409298	-0.317408	0.371495
F01.PB103639	0.431476	0.213106	0.69238	0.0264876	0.633489	0.0492489
F01.PB103642	-0.207703	0.564749	-0.215698	0.549506	0.0395617	0.913594
F01.PB103646	0.209975	0.5604	0.378845	0.280326	0.207369	0.565388
F01.PB103649	-0.436957	0.2067	-0.491765	0.148838	-0.598462	0.0675736
F01.PB103658	0.678086	0.0311558	0.791726	0.00634798	0.659361	0.0380781
F01.PB10366	0.0550069	0.880036	-0.0626789	0.863427	-0.121421	0.738273
F01.PB103663	-0.0796015	0.826971	0.043796	0.90438	0.107488	0.767568
F01.PB103664	-0.343127	0.331713	-0.323305	0.362173	-0.399772	0.252368
F01.PB103665	-0.213322	0.55402	-0.0248389	0.945698	0.146883	0.685535
F01.PB103674	0.183098	0.612633	0.382977	0.274678	0.311293	0.381285
F01.PB103682	-0.431622	0.212934	-0.385342	0.271473	-0.0771646	0.832204
F01.PB103686	0.391401	0.263358	0.668678	0.0345164	0.583922	0.0763295
F01.PB10369	-0.355441	0.313483	-0.379224	0.279805	-0.0216402	0.952684
F01.PB103692	0.343112	0.331736	0.590589	0.0722285	0.556839	0.0945273
F01.PB103693	0.302719	0.395221	0.127718	0.72513	-0.00711479	0.984437
F01.PB10370	0.469089	0.171413	0.275682	0.440726	0.276181	0.439865
F01.PB103709	0.00892347	0.980481	-0.189274	0.600479	-0.0963744	0.791128
F01.PB103710	0.00579592	0.987322	0.208373	0.563466	0.101275	0.780719
F01.PB103711	-0.299066	0.401232	-0.26104	0.466321	-0.32123	0.36544
F01.PB10372	0.395302	0.258204	0.219464	0.542385	0.121914	0.737241
F01.PB103724	0.221183	0.539146	0.491252	0.149327	0.556514	0.094761
F01.PB103729	0.55682	0.0945408	0.692932	0.0263177	0.458593	0.182514
F01.PB10373	-0.0487911	0.893523	0.00189388	0.995857	0.152494	0.674068
F01.PB103732	-0.311781	0.3805	-0.160509	0.657793	0.0199574	0.956361
F01.PB103736	0.44519	0.197289	0.732793	0.0159177	0.598371	0.0676265
F01.PB103740	-0.804267	0.00503276	-0.842231	0.00223038	-0.884316	0.000679931
F01.PB103742	-0.513563	0.128935	-0.569255	0.0858741	-0.468013	0.172532
F01.PB103752	-0.367434	0.296245	-0.31367	0.377465	0.00824129	0.981973
F01.PB103753	-0.32395	0.36116	-0.16127	0.656255	0.0487717	0.893565
F01.PB103770	0.431979	0.212514	0.299698	0.400189	0.150901	0.677319
F01.PB103781	-0.224416	0.533076	-0.30392	0.393255	-0.364258	0.300759
F01.PB103785	-0.377466	0.282223	-0.379986	0.27876	-0.0834122	0.8188
F01.PB103787	-0.566261	0.0879123	-0.559288	0.0927782	-0.582837	0.0770103
F01.PB103792	-0.103788	0.775394	-0.329969	0.351782	-0.304546	0.392231
F01.PB103797	-0.36697	0.296902	-0.335908	0.34265	0.000425714	0.999069
F01.PB10380	0.15969	0.65945	0.0545953	0.880928	0.119126	0.743079
F01.PB103800	-0.0539812	0.88226	-0.0850912	0.815205	-0.26411	0.460901
F01.PB103808	0.327669	0.355351	0.35208	0.318406	0.29742	0.403956
F01.PB10381	0.359838	0.307102	0.40793	0.241907	0.219346	0.542607
F01.PB103810	0.436964	0.206692	0.363889	0.301285	0.224938	0.532097
F01.PB103813	-0.595664	0.0692048	-0.602344	0.0653526	-0.522433	0.121335
F01.PB10382	0.594169	0.0700865	0.671198	0.0335932	0.623816	0.0539303
F01.PB103820	0.411527	0.237373	0.102284	0.77858	0.186135	0.606645
F01.PB103824	0.352806	0.317338	0.645684	0.0437434	0.655807	0.0394994
F01.PB103836	-0.321656	0.364768	-0.166715	0.645279	-0.248154	0.489374
F01.PB10384	-0.188372	0.602249	-0.101797	0.779613	-0.159113	0.660619
F01.PB103840	0.304068	0.393013	0.557296	0.0941992	0.436233	0.20754
F01.PB103847	0.234561	0.514209	0.362928	0.30266	0.238281	0.507361
F01.PB10385	0.44958	0.192376	0.70951	0.0215535	0.648318	0.0426113
F01.PB103853	0.101355	0.78055	0.351369	0.319452	0.387525	0.268534
F01.PB103858	0.00535878	0.988278	0.196766	0.585855	0.162119	0.654539
F01.PB103861	-0.366525	0.297533	-0.408063	0.241738	-0.101021	0.781258
F01.PB103862	-0.668971	0.0344081	-0.74741	0.0129587	-0.648807	0.042403
F01.PB103863	0.399111	0.253226	0.284643	0.425387	0.137135	0.705594
F01.PB103869	-0.426341	0.219211	-0.294307	0.409129	-0.257628	0.472377
F01.PB103870	0.250163	0.485749	0.535267	0.110842	0.516484	0.1264
F01.PB103878	-0.142586	0.694357	0.011197	0.97551	-0.0915997	0.801299
F01.PB103879	0.21772	0.545678	0.39707	0.255887	0.323598	0.361713
F01.PB10388	-0.125448	0.72986	-0.0285291	0.937643	-0.104782	0.773289
F01.PB103885	0.121128	0.738886	-0.0191872	0.958043	0.0528645	0.884681
F01.PB103888	0.158155	0.662561	0.389075	0.266457	0.259403	0.469223
F01.PB103894	0.342789	0.332222	0.611608	0.0602469	0.489551	0.150958
F01.PB103909	0.209221	0.561842	0.465732	0.174919	0.147938	0.683376
F01.PB103910	0.283698	0.426993	0.286362	0.422473	0.25644	0.474495
F01.PB103913	0.0658045	0.856674	0.0844376	0.816604	0.0838024	0.817964
F01.PB103919	0.159823	0.659182	-0.0760698	0.834557	-0.0887258	0.807433
F01.PB10392	0.217246	0.546575	-0.00785717	0.982813	-0.124166	0.732535
F01.PB103936	-0.100628	0.782092	-0.0938395	0.796524	-0.0735068	0.84007
F01.PB103937	-0.027059	0.940852	0.160496	0.657821	0.103882	0.775195
F01.PB103938	-0.339933	0.33653	-0.469329	0.171164	-0.103775	0.775421
F01.PB103942	0.222851	0.53601	0.0866738	0.811819	0.0503312	0.890179
F01.PB103945	0.0961543	0.791596	0.360291	0.306449	0.246005	0.493265
F01.PB103946	-0.217896	0.545345	-0.0600398	0.869135	0.210072	0.560215
F01.PB103949	-0.461656	0.179232	-0.428736	0.216351	-0.473225	0.167152
F01.PB103953	-0.373993	0.287036	-0.234568	0.514196	-0.124246	0.732368
F01.PB103955	0.208913	0.562432	0.489983	0.150543	0.459034	0.182039
F01.PB103956	0.16025	0.658318	0.2498	0.486403	0.270001	0.450578
F01.PB103958	-0.440801	0.202275	-0.354168	0.315342	-0.0741166	0.838758
F01.PB103977	0.214772	0.551264	0.0775028	0.831477	-0.0686814	0.850466
F01.PB10399	-0.29309	0.411159	-0.232669	0.517705	-0.232915	0.517251
F01.PB103992	-0.0421362	0.90799	0.0596542	0.86997	-0.142596	0.694338
F01.PB103993	-0.304327	0.392589	-0.221312	0.538903	0.00420726	0.990797
F01.PB103996	-0.419716	0.227231	-0.332504	0.347869	-0.48951	0.150997
F01.PB104000	0.366178	0.298026	0.661472	0.0372502	0.628965	0.0514031
F01.PB104001	-0.520786	0.122724	-0.640459	0.0460491	-0.566169	0.0879754
F01.PB104003	-0.398071	0.25458	-0.280326	0.432746	0.0199256	0.95643
F01.PB104007	-0.235646	0.512208	-0.0568235	0.876099	0.125605	0.729532
F01.PB104008	0.248578	0.488608	0.391637	0.263044	0.496885	0.144006
F01.PB104010	0.11129	0.759546	0.0925074	0.799363	0.0633821	0.861907
F01.PB104013	0.278566	0.435762	0.556107	0.0950538	0.531854	0.113574
F01.PB104019	-0.620439	0.0556313	-0.570438	0.0850772	-0.409005	0.240547
F01.PB104029	-0.0267704	0.941482	0.123318	0.734308	0.0320747	0.929909
F01.PB104035	0.22774	0.526863	0.348004	0.324429	0.153295	0.672437
F01.PB104040	0.106834	0.76895	-0.0798153	0.826512	0.235503	0.51247
F01.PB104046	0.0272357	0.940466	-0.192707	0.593762	-0.301138	0.397818
F01.PB104052	-0.528129	0.116604	-0.583888	0.0763507	-0.725672	0.0175168
F01.PB104053	-0.00618501	0.986471	0.0192866	0.957826	0.0713084	0.844804
F01.PB104059	0.090681	0.803258	0.294803	0.408302	0.395693	0.25769
F01.PB104064	-0.0963508	0.791178	-0.0469762	0.897466	-0.362753	0.302912
F01.PB104067	0.00876421	0.98083	0.0567476	0.876264	-0.131297	0.717688
F01.PB104071	0.370737	0.291588	0.54033	0.106865	0.492137	0.148484
F01.PB104072	0.316703	0.372617	0.567096	0.0873407	0.474189	0.166169
F01.PB104080	-0.575676	0.0816064	-0.644202	0.0443895	-0.482743	0.157591
F01.PB104084	0.329702	0.352195	0.0978472	0.787997	0.0942757	0.795595
F01.PB104092	-0.54935	0.100005	-0.53516	0.110927	-0.274535	0.442708
F01.PB104101	-0.417929	0.229424	-0.443015	0.199752	-0.0981406	0.787373
F01.PB104109	-0.388259	0.267549	-0.382367	0.275507	-0.0432413	0.905586
F01.PB10412	-0.30873	0.385425	-0.297521	0.403788	-0.0242237	0.947042
F01.PB104124	-0.462173	0.178682	-0.489311	0.151189	-0.165313	0.648099
F01.PB104125	-0.403094	0.248078	-0.405823	0.244585	-0.0589507	0.871493
F01.PB104128	-0.224994	0.531994	-0.33809	0.339324	-0.373874	0.287202
F01.PB10413	-0.352418	0.317909	-0.460629	0.180328	-0.458073	0.183075
F01.PB104140	-0.416085	0.231698	-0.413897	0.234412	-0.0704449	0.846664
F01.PB104141	-0.0617572	0.86542	0.074783	0.837324	0.304208	0.392784
F01.PB10415	0.597302	0.068247	0.802447	0.00521033	0.661535	0.0372257
F01.PB104152	0.160047	0.658728	0.401975	0.249518	0.307928	0.386726
F01.PB104153	0.0606239	0.867872	0.248704	0.488381	0.343575	0.331041
F01.PB104155	-0.129051	0.722355	-0.131554	0.717155	0.0201167	0.956013
F01.PB104158	0.132013	0.716201	0.232596	0.51784	0.0833633	0.818905
F01.PB104169	-0.207187	0.565737	-0.0250981	0.945132	0.0364482	0.920375
F01.PB10417	-0.0322781	0.929465	0.183774	0.611297	0.372313	0.28938
F01.PB104175	-0.316265	0.373316	-0.107023	0.76855	-0.257478	0.472645
F01.PB104179	0.0648931	0.858643	0.321513	0.364994	0.415987	0.231819
F01.PB104180	0.190861	0.59737	0.191827	0.595481	0.294549	0.408725
F01.PB104194	-0.311893	0.380318	-0.234826	0.513718	-0.238547	0.506872
F01.PB104199	0.0916838	0.801119	0.27379	0.443997	0.131217	0.717854
F01.PB10420	0.122141	0.736768	0.0169373	0.96296	-0.0605989	0.867926
F01.PB104212	-0.104	0.774945	-0.0501877	0.890491	0.236764	0.510148
F01.PB104217	-0.518043	0.125061	-0.349689	0.321931	-0.423864	0.222191
F01.PB104233	0.0918037	0.800863	0.27466	0.442491	0.439379	0.203906
F01.PB104236	0.119325	0.742661	0.18814	0.602705	-0.0646061	0.859263
F01.PB104239	0.258207	0.471347	0.539801	0.107276	0.52226	0.12148
F01.PB10424	0.446233	0.196116	0.730829	0.0163481	0.620179	0.0557637
F01.PB104243	0.10773	0.767057	-0.0459348	0.899729	-0.156794	0.665321
F01.PB104245	-0.140332	0.698997	0.0240684	0.947381	0.296546	0.405405
F01.PB104246	-0.251159	0.483955	-0.113741	0.754386	-0.200399	0.578812
F01.PB104251	-0.308599	0.385639	-0.397368	0.255498	-0.18113	0.616523
F01.PB104261	0.0305904	0.933146	0.0437835	0.904407	-0.0196793	0.956968
F01.PB104262	-0.155416	0.66812	-0.00663001	0.985497	-0.0342923	0.925074
F01.PB104263	-0.122312	0.73641	-0.0683894	0.851096	-0.293882	0.409838
F01.PB104268	0.548093	0.100944	0.259276	0.469448	0.319574	0.368057
F01.PB104274	0.124357	0.732136	0.0742955	0.838373	-0.122258	0.736523
F01.PB104281	-0.301253	0.397629	-0.286763	0.421794	0.0229762	0.949766
F01.PB104282	0.225772	0.530538	0.148028	0.683191	0.0310513	0.932141
F01.PB104286	-0.284997	0.424787	-0.271568	0.447852	-0.302147	0.396159
F01.PB104296	-0.523581	0.120372	-0.410693	0.23842	-0.617867	0.0569507
F01.PB104297	-0.335671	0.343012	-0.206886	0.566315	0.0406396	0.911248
F01.PB10430	0.0881981	0.808561	0.276042	0.440104	0.404765	0.245936
F01.PB104301	0.3273	0.355925	0.168537	0.641621	0.0135543	0.970355
F01.PB104307	-0.477614	0.162702	-0.474421	0.165932	-0.149868	0.679429
F01.PB104309	-0.265297	0.458812	-0.109167	0.764023	-0.239327	0.505443
F01.PB10431	0.0596694	0.869937	0.210854	0.558722	0.381445	0.276764
F01.PB104310	0.0101862	0.97772	0.191555	0.596013	0.38286	0.274837
F01.PB104320	0.333951	0.345645	0.60329	0.0648188	0.553114	0.0972273
F01.PB104322	0.288028	0.419658	0.264862	0.459577	0.13314	0.713864
F01.PB104326	-0.138003	0.703801	-0.310785	0.382104	-0.238225	0.507463
F01.PB104327	-0.391173	0.263661	-0.205923	0.568164	-0.134678	0.710678
F01.PB104334	-0.191105	0.596894	-0.301323	0.397513	-0.385908	0.270709
F01.PB104340	0.212115	0.556318	0.473047	0.167335	0.607069	0.0627147
F01.PB104348	0.189214	0.600598	0.0878291	0.809349	0.041319	0.909769
F01.PB104353	0.465167	0.175513	0.535522	0.110639	0.283332	0.427615
F01.PB104357	-0.166115	0.646486	0.0238857	0.94778	0.126725	0.727197
F01.PB104363	-0.0124019	0.972875	-0.00868566	0.981002	0.0430623	0.905976
F01.PB104364	0.313625	0.377537	0.187845	0.603283	0.291968	0.413036
F01.PB104373	-0.0300527	0.934319	0.17762	0.623484	0.260667	0.46698
F01.PB104376	-0.268558	0.453098	-0.275265	0.441447	-0.39429	0.259536
F01.PB10438	0.0936649	0.796896	-0.187975	0.60303	-0.0805464	0.824943
F01.PB104380	0.0566653	0.876442	-0.000768828	0.998318	-0.102242	0.778668
F01.PB104382	-0.312239	0.379762	-0.184107	0.610641	-0.312719	0.378992
F01.PB104387	0.168753	0.641187	-0.10446	0.77397	-0.179632	0.619492
F01.PB10439	-0.743513	0.0137064	-0.758888	0.0109229	-0.651706	0.0411838
F01.PB104391	0.389627	0.26572	0.668925	0.0344251	0.540946	0.106387
F01.PB104396	0.106957	0.76869	0.372355	0.289322	0.3558	0.312959
F01.PB104397	-0.588506	0.0734936	-0.664651	0.0360267	-0.492365	0.148267
F01.PB104398	0.117205	0.747107	0.333311	0.346628	0.177111	0.624495
F01.PB104399	-0.313906	0.377086	-0.192518	0.594132	0.0718297	0.843681
F01.PB10440	0.214438	0.551899	0.176048	0.62661	0.058542	0.872377
F01.PB10441	-0.253801	0.479211	-0.405893	0.244495	-0.0803987	0.82526
F01.PB104413	0.329371	0.352708	0.152818	0.673409	0.0208015	0.954516
F01.PB104420	-0.509014	0.132944	-0.445505	0.196934	-0.143878	0.691701
F01.PB104423	-0.492336	0.148295	-0.443616	0.199069	-0.145501	0.68837
F01.PB10443	0.124422	0.732002	-0.0925569	0.799257	-0.107377	0.767803
F01.PB104443	0.46104	0.179889	0.697654	0.0248936	0.75277	0.0119777
F01.PB104448	-0.198412	0.58266	-0.0724764	0.842288	-0.162923	0.652916
F01.PB10445	-0.307901	0.386769	-0.541966	0.105599	-0.375427	0.285044
F01.PB104451	-0.303405	0.394097	-0.183056	0.612715	-0.0136851	0.970069
F01.PB104452	0.417424	0.230046	0.625311	0.0531883	0.547596	0.101317
F01.PB104463	-0.360686	0.30588	-0.340896	0.335074	-0.462939	0.177867
F01.PB104466	-0.38377	0.273601	-0.313582	0.377605	-0.422966	0.223276
F01.PB104478	0.0464513	0.898607	0.0501071	0.890665	0.181764	0.615269
F01.PB104481	-0.258717	0.470441	-0.169657	0.639374	-0.345402	0.328305
F01.PB104484	0.560191	0.0921386	0.606465	0.063048	0.571377	0.0844481
F01.PB104486	-0.220019	0.541338	-0.168373	0.64195	0.136826	0.706234
F01.PB104490	-0.48784	0.152609	-0.701332	0.0238221	-0.709488	0.0215594
F01.PB104497	-0.1185	0.74439	-0.0682155	0.851471	-0.231521	0.519832
F01.PB104499	-0.000840075	0.998162	0.134107	0.71186	0.135139	0.709723
F01.PB104508	-0.184571	0.609726	-0.0156002	0.965883	-0.0146384	0.967985
F01.PB10451	0.0280369	0.938718	0.134795	0.710435	-0.155281	0.668395
F01.PB104511	-0.236044	0.511474	-0.266343	0.456975	0.0649165	0.858592
F01.PB104514	-0.316266	0.373314	-0.204769	0.570383	-0.107098	0.768391
F01.PB104515	-0.461502	0.179396	-0.379889	0.278892	-0.085921	0.813429
F01.PB104517	-0.305315	0.390977	-0.26652	0.456666	-0.409993	0.239301
F01.PB104520	-0.142978	0.693551	-0.0644919	0.859509	-0.138688	0.702388
F01.PB104528	0.106229	0.770228	-0.15612	0.66669	-0.0900384	0.80463
F01.PB10453	-0.347343	0.325411	-0.33486	0.344252	-0.278612	0.435682
F01.PB104533	-0.512564	0.129809	-0.434248	0.209852	-0.355898	0.312816
F01.PB104545	-0.468662	0.171857	-0.433286	0.210979	-0.120229	0.740768
F01.PB104546	-0.324589	0.360159	-0.426623	0.218873	-0.486471	0.153937
F01.PB10455	-0.542369	0.105289	-0.53826	0.10848	-0.228059	0.526269
F01.PB104552	-0.50755	0.13425	-0.471582	0.168838	-0.508317	0.133566
F01.PB104569	0.220857	0.539759	0.331164	0.349934	0.245474	0.494229
F01.PB104577	-0.266591	0.45654	-0.0847363	0.815964	0.137835	0.70415
F01.PB104579	0.0525037	0.885464	0.331055	0.350103	0.412915	0.235636
F01.PB10458	0.273118	0.44516	0.452957	0.188645	0.360411	0.306277
F01.PB104580	-0.389856	0.265414	-0.31201	0.380131	-0.0231572	0.949371
F01.PB104588	-0.0920874	0.800258	0.124341	0.73217	0.167367	0.643968
F01.PB10459	0.287437	0.420656	0.481794	0.158529	0.394059	0.25984
F01.PB104590	0.0472846	0.896796	0.235039	0.513326	0.0635443	0.861557
F01.PB104593	-0.351581	0.319139	-0.196785	0.585818	-0.0799995	0.826117
F01.PB104595	-0.396174	0.257059	-0.394063	0.259835	-0.0477764	0.895727
F01.PB104596	0.140091	0.699494	0.396139	0.257106	0.262458	0.463814
F01.PB104598	-0.597341	0.0682241	-0.585681	0.075233	-0.549858	0.0996276
F01.PB104602	-0.393025	0.261206	-0.387383	0.268724	-0.470789	0.169654
F01.PB104609	-0.114563	0.752657	0.066642	0.854866	-0.0277158	0.939418
F01.PB104610	0.488823	0.151659	0.67224	0.0332163	0.538605	0.10821
F01.PB104611	-0.192956	0.593276	-0.0730013	0.841158	-0.0882135	0.808527
F01.PB104613	-0.240404	0.503469	-0.209684	0.560956	-0.255897	0.475464
F01.PB104618	0.287643	0.420309	0.445825	0.196575	0.356247	0.312307
F01.PB104620	-0.27428	0.443149	-0.0510848	0.888543	0.0315681	0.931014
F01.PB104628	0.0487702	0.893568	0.280759	0.432004	0.239453	0.505211
F01.PB104633	-0.197749	0.583946	-0.289586	0.417034	-0.219058	0.54315
F01.PB104636	-0.630627	0.0506047	-0.749415	0.0125854	-0.675072	0.032207
F01.PB104640	0.352634	0.317591	0.238617	0.506744	-0.00771044	0.983134
F01.PB104644	-0.121393	0.738331	0.0172465	0.962285	-0.157732	0.663418
F01.PB104646	-0.17461	0.629475	-0.0403334	0.911914	-0.14902	0.681162
F01.PB104647	0.109659	0.762984	0.341742	0.333798	0.416031	0.231765
F01.PB104649	-0.0434461	0.905141	0.158439	0.661985	0.373653	0.28751
F01.PB104652	0.129365	0.721702	0.143211	0.693072	-0.067934	0.852078
F01.PB104658	-0.288393	0.419043	-0.199215	0.581104	-0.321322	0.365295
F01.PB10466	0.150625	0.677883	0.0223043	0.951234	-0.0941862	0.795786
F01.PB104662	0.0746646	0.837579	0.285343	0.424199	0.420435	0.226353
F01.PB104672	0.309843	0.383624	0.570315	0.0851598	0.498958	0.142077
F01.PB10468	-0.176074	0.626559	-0.0930218	0.798267	-0.0172966	0.962175
F01.PB104681	0.0767796	0.833031	0.237056	0.509611	0.41943	0.227582
F01.PB104686	-0.199475	0.5806	-0.310529	0.382517	-0.270232	0.450177
F01.PB104688	0.212571	0.555449	0.0642254	0.860085	-0.0251919	0.944928
F01.PB10469	-0.487548	0.152891	-0.389906	0.265348	-0.167547	0.643607
F01.PB104695	0.221694	0.538185	0.492055	0.148562	0.534529	0.111429
F01.PB104696	-0.307087	0.388091	-0.34114	0.334705	-0.0375152	0.918051
F01.PB104700	-0.202263	0.575211	-0.217404	0.546276	-0.0529581	0.884479
F01.PB104701	0.0965266	0.790805	0.340547	0.335602	0.218075	0.545008
F01.PB104703	-0.340009	0.336414	-0.227244	0.527789	0.033931	0.925861
F01.PB104709	-0.156204	0.666519	0.0789463	0.828377	-0.0529834	0.884424
F01.PB104713	0.25693	0.47362	0.478938	0.161372	0.348287	0.324008
F01.PB104715	0.40981	0.239531	0.684375	0.0290381	0.637988	0.0471671
F01.PB104719	0.439102	0.204224	0.63632	0.0479316	0.455333	0.186046
F01.PB104721	0.361611	0.30455	0.20544	0.569092	0.197777	0.583892
F01.PB104724	0.336418	0.341871	0.577359	0.0805106	0.515881	0.126921
F01.PB104727	-0.522283	0.121461	-0.551632	0.0983149	-0.402136	0.24931
F01.PB104730	0.0989119	0.785735	-0.112195	0.75764	-0.119115	0.743101
F01.PB104734	0.377477	0.282209	0.582916	0.076961	0.53058	0.114605
F01.PB104740	-0.413659	0.234709	-0.320636	0.366377	-0.0239179	0.94771
F01.PB104741	0.224231	0.533421	0.472108	0.168297	0.299554	0.400427
F01.PB104746	-0.334076	0.345454	-0.189758	0.59953	-0.0888921	0.807078
F01.PB104749	-0.022766	0.950225	0.225778	0.530526	0.0830755	0.819521
F01.PB104756	-0.261049	0.466305	-0.0960613	0.791794	0.145217	0.688952
F01.PB104766	0.221563	0.53843	0.237894	0.508072	-0.014291	0.968745
F01.PB104767	-0.437365	0.206228	-0.410223	0.239011	-0.0981829	0.787283
F01.PB10477	0.10206	0.779055	-0.161943	0.654895	-0.0684249	0.851019
F01.PB104770	-0.537922	0.108745	-0.526434	0.118	-0.231197	0.520433
F01.PB104778	0.122811	0.735366	0.110488	0.761236	-0.0814101	0.823091
F01.PB104781	-0.261916	0.464772	-0.0876661	0.809697	0.0315909	0.930964
F01.PB104783	-0.550473	0.0991708	-0.535578	0.110595	-0.244924	0.495229
F01.PB104785	0.101306	0.780654	0.358644	0.308828	0.413241	0.23523
F01.PB104788	-0.282032	0.429831	-0.355049	0.314055	-0.414822	0.233263
F01.PB104789	-0.0626161	0.863563	-0.13912	0.701497	-0.19686	0.585673
F01.PB104797	-0.462524	0.178308	-0.355783	0.312984	-0.116763	0.748034
F01.PB104799	0.260366	0.467515	0.538483	0.108305	0.531393	0.113947
F01.PB104804	-0.0515234	0.887591	-0.160473	0.657866	0.160339	0.658138
F01.PB104808	-0.66039	0.0376729	-0.599595	0.0669206	-0.631288	0.0502895
F01.PB104814	0.0467184	0.898026	-0.1103	0.761633	-0.244315	0.496336
F01.PB104819	-0.141792	0.695992	-0.114825	0.752107	-0.146638	0.686037
F01.PB104821	-0.151751	0.675583	0.0385995	0.915689	-0.0804951	0.825053
F01.PB104827	0.338873	0.338135	0.579733	0.0789815	0.591891	0.0714446
F01.PB104832	0.220843	0.539786	0.423054	0.22317	0.409737	0.239624
F01.PB104836	-0.308023	0.386571	-0.536571	0.109809	-0.229347	0.52387
F01.PB104837	-0.575107	0.0819785	-0.610627	0.0607751	-0.342208	0.333095
F01.PB104838	-0.408817	0.240785	-0.40212	0.249332	-0.495707	0.145109
F01.PB10484	0.280172	0.433008	0.466621	0.173986	0.36948	0.293356
F01.PB104858	-0.117919	0.745608	0.0454654	0.90075	-0.019348	0.957692
F01.PB10486	0.465373	0.175296	0.564677	0.0890029	0.575158	0.0819455
F01.PB104862	-0.198657	0.582185	0.0343188	0.925016	0.217988	0.545172
F01.PB104866	-0.044891	0.901999	0.160709	0.65739	0.38474	0.272286
F01.PB10487	-0.445279	0.19719	-0.324647	0.360069	-0.180229	0.618307
F01.PB104872	-0.330484	0.350986	-0.250934	0.484361	0.0529366	0.884525
F01.PB104878	-0.490544	0.150005	-0.452304	0.189363	-0.490749	0.149809
F01.PB104882	-0.365613	0.298829	-0.380134	0.278557	-0.496335	0.14452
F01.PB104884	0.616823	0.0574921	0.422635	0.223678	0.341996	0.333414
F01.PB104886	-0.236716	0.510237	-0.202686	0.574395	-0.234125	0.515014
F01.PB104887	-0.240459	0.503369	-0.0945604	0.794989	-0.177023	0.624671
F01.PB10489	0.0741243	0.838741	-0.0281714	0.938424	-0.000529018	0.998843
F01.PB104893	0.252607	0.481353	0.332676	0.347604	0.232139	0.518687
F01.PB104894	0.304892	0.391666	0.289593	0.417022	0.166545	0.64562
F01.PB104897	0.209426	0.561449	0.405592	0.24488	0.334863	0.344247
F01.PB10490	0.231844	0.519233	0.520176	0.123241	0.449206	0.192792
F01.PB104907	0.393026	0.261204	0.64096	0.0458246	0.5502	0.0993735
F01.PB104910	0.0124188	0.972838	0.318525	0.36972	0.385538	0.271209
F01.PB104911	-0.421558	0.224985	-0.417296	0.230203	-0.0764673	0.833702
F01.PB104915	0.0323047	0.929407	0.0723475	0.842565	-0.182767	0.613286
F01.PB104922	0.43933	0.203961	0.42695	0.218481	0.291124	0.414451
F01.PB104923	0.247173	0.491149	0.365491	0.299002	0.187138	0.604673
F01.PB104925	-0.480896	0.159419	-0.561928	0.0909164	-0.581755	0.0776938
F01.PB104929	-0.512916	0.129501	-0.459668	0.181358	-0.194422	0.590418
F01.PB10494	0.0788339	0.828619	-0.196312	0.586739	-0.196623	0.586133
F01.PB10495	-0.408339	0.241389	-0.412429	0.236244	-0.06755	0.852907
F01.PB104951	0.0383949	0.916135	-0.00928763	0.979685	-0.0321386	0.929769
F01.PB104952	-0.406818	0.243319	-0.275567	0.440925	-0.0259786	0.94321
F01.PB104958	0.248565	0.488631	0.448708	0.193345	0.484528	0.155834
F01.PB104960	0.484328	0.156031	0.347392	0.325338	0.620977	0.0553579
F01.PB104964	0.31973	0.367811	0.215407	0.550059	0.161476	0.655838
F01.PB104969	0.262312	0.464072	0.357736	0.310143	0.168484	0.641726
F01.PB10497	0.26981	0.450913	0.0530472	0.884285	-0.0230887	0.94952
F01.PB104979	-0.415759	0.232101	-0.317492	0.371362	-0.0203137	0.955582
F01.PB104984	-0.508886	0.133058	-0.444317	0.198275	-0.167383	0.643938
F01.PB104989	-0.202237	0.57526	0.00231138	0.994944	-0.0380034	0.916988
F01.PB10499	-0.263727	0.461575	-0.164046	0.650652	0.157421	0.664048
F01.PB10500	-0.304326	0.392591	-0.490942	0.149624	-0.543876	0.104134
F01.PB105000	-0.507853	0.13398	-0.540207	0.10696	-0.311758	0.380537
F01.PB105001	0.0347945	0.923979	0.187948	0.603081	-0.0654209	0.857503
F01.PB105002	-0.255322	0.47649	-0.213519	0.553645	-0.26254	0.463668
F01.PB105004	0.0182134	0.960171	0.242833	0.499033	0.0985216	0.786564
F01.PB105006	-0.144935	0.689532	0.0682746	0.851343	0.0846039	0.816248
F01.PB105009	-0.246876	0.491687	-0.209134	0.562008	-0.247211	0.49108
F01.PB105012	-0.241795	0.500928	-0.0338433	0.926053	0.044656	0.902509
F01.PB105013	0.0260087	0.943144	0.160889	0.657026	-0.0188506	0.958779
F01.PB105015	-0.135079	0.709847	-0.00915633	0.979972	0.153361	0.672301
F01.PB105028	0.173547	0.631595	0.416377	0.231337	0.266496	0.456708
F01.PB105029	0.323703	0.361548	0.59314	0.0706983	0.509433	0.132572
F01.PB105031	-0.29343	0.410592	-0.183972	0.610907	-0.198784	0.581938
F01.PB105036	0.043635	0.90473	-0.103448	0.776114	-0.0896322	0.805497
F01.PB105037	-0.4875	0.152938	-0.531463	0.11389	-0.212437	0.555703
F01.PB105038	-0.194839	0.589605	-0.239297	0.505497	-0.142905	0.693701
F01.PB105039	-0.373737	0.287394	-0.342968	0.331952	-0.38549	0.271274
F01.PB10504	-0.120431	0.740344	-0.37241	0.289245	-0.450735	0.191095
F01.PB105040	-0.321802	0.364538	-0.289324	0.417474	-0.299544	0.400443
F01.PB105048	-0.279441	0.434261	-0.357795	0.310058	-0.00277863	0.993922
F01.PB105049	-0.15556	0.667829	-0.078675	0.82896	0.161134	0.656529
F01.PB105052	0.119729	0.741814	0.125288	0.730194	0.00581782	0.987274
F01.PB105058	0.369855	0.292827	0.643888	0.0445271	0.572659	0.0835939
F01.PB105063	-0.381461	0.276743	-0.313565	0.377633	-0.462808	0.178007
F01.PB105064	0.216749	0.547516	0.142656	0.694213	0.220643	0.540162
F01.PB105067	-0.365028	0.299661	-0.420807	0.2259	-0.0776001	0.831268
F01.PB105069	-0.59485	0.0696842	-0.56868	0.0862629	-0.549368	0.0999914
F01.PB105070	-0.144763	0.689884	-0.0172452	0.962287	0.217701	0.545715
F01.PB105075	0.0514104	0.887837	-0.00840495	0.981615	-0.0287063	0.937257
F01.PB105076	-0.0881618	0.808638	-0.00167937	0.996326	0.0894666	0.805851
F01.PB105077	0.0641878	0.860166	0.2654	0.458631	0.144208	0.691024
F01.PB105079	-0.191533	0.596056	-0.0721492	0.842993	0.226102	0.52992
F01.PB105086	0.313025	0.3785	0.43677	0.206917	0.242182	0.500221
F01.PB10509	0.393207	0.260964	0.207804	0.564556	0.0843559	0.816779
F01.PB105095	0.086984	0.811156	0.282559	0.428931	0.438891	0.204467
F01.PB1051	0.385424	0.271363	0.109982	0.762304	0.194793	0.589694
F01.PB105119	-0.263814	0.461423	-0.130633	0.719067	-0.21768	0.545755
F01.PB105122	-0.283419	0.427468	-0.0864078	0.812388	-0.031936	0.930211
F01.PB105123	0.354498	0.314859	0.566227	0.0879351	0.587853	0.0738935
F01.PB105126	-0.389044	0.266499	-0.269657	0.451179	-0.260326	0.467585
F01.PB105127	-0.150074	0.679007	-0.279432	0.434276	-0.296411	0.405629
F01.PB105128	0.164588	0.64956	0.247694	0.490205	0.252108	0.482248
F01.PB10513	0.2237	0.534417	0.513821	0.12871	0.495882	0.144945
F01.PB105136	-0.470512	0.16994	-0.395188	0.258354	-0.117447	0.7466
F01.PB105142	-0.349275	0.322545	-0.327398	0.355773	-0.291534	0.413763
F01.PB105144	-0.165036	0.648658	0.0322972	0.929423	0.162369	0.654034
F01.PB105146	0.481404	0.158916	0.735964	0.0152395	0.682103	0.0297916
F01.PB105149	-0.095706	0.79255	0.214752	0.551301	0.229866	0.522905
F01.PB105153	0.223752	0.534321	0.429731	0.21517	0.272754	0.445793
F01.PB105154	0.161426	0.65594	0.414482	0.233685	0.349694	0.321924
F01.PB105157	-0.105388	0.772007	0.0383898	0.916146	-0.0874462	0.810167
F01.PB105162	-0.241456	0.501546	-0.209059	0.562152	-0.359556	0.307509
F01.PB105163	-0.109222	0.763906	0.0593139	0.870706	0.148143	0.682955
F01.PB105166	0.352767	0.317395	0.564124	0.0893855	0.567868	0.0868141
F01.PB10517	0.571534	0.0843433	0.417343	0.230145	0.223476	0.534838
F01.PB105177	0.183438	0.611961	0.182021	0.614761	-0.055763	0.878397
F01.PB105184	0.00940214	0.979435	-0.132716	0.714744	-0.277802	0.437075
F01.PB105186	0.47784	0.162474	0.428794	0.216282	0.484861	0.155509
F01.PB105188	-0.127829	0.724898	-0.391063	0.263806	-0.232944	0.517197
F01.PB105189	-0.194909	0.589468	-0.132647	0.714887	-0.192427	0.594309
F01.PB105190	-0.573192	0.0832406	-0.589276	0.0730246	-0.630312	0.0507553
F01.PB105195	0.103027	0.777005	-0.0528787	0.884651	-0.12181	0.737458
F01.PB105199	-0.328313	0.35435	-0.141748	0.696081	-0.175639	0.627424
F01.PB105202	-0.590964	0.0720019	-0.491089	0.149484	-0.393897	0.260053
F01.PB105210	-0.392804	0.261498	-0.270789	0.449206	-0.295238	0.407579
F01.PB105213	-0.428852	0.216214	-0.280428	0.432571	-0.0572355	0.875207
F01.PB105218	-0.244129	0.496674	-0.102544	0.778028	0.194579	0.59011
F01.PB105219	-0.490425	0.150119	-0.370684	0.291663	-0.109712	0.762873
F01.PB10522	0.448859	0.193177	0.153106	0.672821	0.184784	0.609306
F01.PB105221	-0.370604	0.291775	-0.276009	0.440161	-0.0357776	0.921837
F01.PB105225	0.492247	0.148379	0.540401	0.10681	0.390034	0.265177
F01.PB105235	-0.292296	0.412488	-0.383902	0.273421	-0.571606	0.0842951
F01.PB105237	0.430197	0.214618	0.217767	0.54559	0.0974872	0.788762
F01.PB105238	0.264599	0.460041	0.308245	0.386211	0.0135216	0.970427
F01.PB10524	0.309621	0.383984	0.489109	0.151384	0.405082	0.24553
F01.PB105243	0.413017	0.23551	0.683619	0.0292873	0.61807	0.0568457
F01.PB105245	-0.0726474	0.84192	-0.0917225	0.801037	-0.268793	0.452687
F01.PB105249	-0.11977	0.741729	-0.19129	0.596532	-0.267592	0.454788
F01.PB105250	-0.127218	0.72617	-0.0795642	0.827051	-0.173913	0.630865
F01.PB105252	0.383525	0.273933	0.479972	0.160339	0.33604	0.342449
F01.PB105254	0.483588	0.156758	0.706781	0.0222932	0.589688	0.0727738
F01.PB105258	0.400251	0.251747	0.567913	0.0867837	0.546085	0.102455
F01.PB10526	0.483454	0.156889	0.155183	0.668595	0.319273	0.368534
F01.PB105264	-0.21828	0.54462	-0.16036	0.658095	0.098568	0.786465
F01.PB105282	-0.0521905	0.886144	0.135151	0.709699	0.105612	0.771533
F01.PB10529	0.488446	0.152023	0.22161	0.538342	0.488987	0.151501
F01.PB105290	0.375935	0.284341	0.671089	0.0336327	0.537685	0.108931
F01.PB105291	0.0474209	0.8965	0.268099	0.4539	0.471326	0.169101
F01.PB105294	0.474081	0.166279	0.768384	0.0094179	0.695627	0.0254982
F01.PB105296	0.156799	0.665311	0.361671	0.304463	0.337849	0.33969
F01.PB105297	-0.356158	0.312438	-0.183078	0.612672	-0.0847048	0.816032
F01.PB105306	-0.0135743	0.970312	0.0659997	0.856253	-0.160855	0.657094
F01.PB105309	-0.0983588	0.78691	-0.185789	0.607327	-0.256464	0.474452
F01.PB10531	-0.241443	0.501569	-0.191937	0.595266	-0.23983	0.50452
F01.PB105317	-0.131323	0.717633	-0.0990338	0.785476	-0.263213	0.462481
F01.PB10532	0.480477	0.159836	0.180464	0.617842	0.254808	0.47741
F01.PB105322	0.0156619	0.965748	0.211125	0.558206	0.0811305	0.823691
F01.PB105325	-0.332332	0.348134	-0.496424	0.144437	-0.583917	0.0763326
F01.PB105328	-0.0925154	0.799346	-0.0460863	0.8994	0.0186772	0.959158
F01.PB105329	-0.308678	0.38551	-0.0804024	0.825252	0.0168469	0.963158
F01.PB105331	0.175897	0.626912	0.0295713	0.935369	0.172102	0.63448
F01.PB105337	-0.270247	0.45015	-0.110436	0.761346	-0.283528	0.427282
F01.PB105339	-0.23704	0.509641	-0.0665237	0.855122	-0.0301944	0.93401
F01.PB10534	0.604985	0.0638695	0.678918	0.0308697	0.827896	0.00310108
F01.PB105342	-0.0777671	0.83091	0.127657	0.725256	0.0892046	0.80641
F01.PB105346	-0.225682	0.530706	0.0243315	0.946806	0.0485114	0.894131
F01.PB10535	-0.164959	0.648812	-0.290963	0.414721	-0.26063	0.467046
F01.PB105350	-0.471096	0.169338	-0.492811	0.147843	-0.422142	0.224276
F01.PB105360	-0.207531	0.565079	-0.20635	0.567343	-0.396905	0.256102
F01.PB105369	0.328842	0.353528	0.22969	0.523232	0.0436127	0.904778
F01.PB105377	-0.0435604	0.904892	0.0526165	0.88522	-0.173898	0.630895
F01.PB105380	-0.14868	0.681858	0.00421437	0.990781	0.298842	0.401602
F01.PB105388	-0.00977528	0.978619	-0.0596265	0.87003	-0.172436	0.633813
F01.PB105389	-0.230767	0.521232	-0.35904	0.308255	-0.361759	0.304337
F01.PB10539	0.152327	0.67441	0.0896631	0.805431	0.0454503	0.900783
F01.PB105393	-0.142867	0.693779	-0.250828	0.484551	-0.328244	0.354456
F01.PB105394	0.319589	0.368034	0.146332	0.686665	0.114595	0.75259
F01.PB105397	0.073906	0.839211	0.24992	0.486187	0.145279	0.688825
F01.PB105400	0.568435	0.0864294	0.432736	0.211625	0.326125	0.357758
F01.PB105409	-0.467615	0.172948	-0.320492	0.366606	-0.132077	0.716069
F01.PB105410	0.228155	0.52609	0.14206	0.695439	0.0263982	0.942294
F01.PB105411	-0.207118	0.565869	-0.249271	0.487357	-0.549538	0.0998648
F01.PB105414	0.15811	0.662652	0.366797	0.297147	0.290103	0.416164
F01.PB105421	0.632956	0.0494997	0.586882	0.0744903	0.371858	0.290016
F01.PB105422	0.0143425	0.968632	0.269183	0.452006	0.431657	0.212894
F01.PB105425	-0.0697512	0.848159	0.0831836	0.81929	0.0128927	0.971802
F01.PB105427	0.237196	0.509353	0.034544	0.924525	0.00851278	0.98138
F01.PB10543	-0.433119	0.211175	-0.43323	0.211045	-0.0960621	0.791793
F01.PB105431	0.217697	0.545722	0.398162	0.254462	0.327679	0.355335
F01.PB105433	-0.288821	0.418321	-0.305123	0.39129	-0.321084	0.365671
F01.PB105436	-0.426571	0.218936	-0.423677	0.222416	-0.0779576	0.8305
F01.PB10545	0.226638	0.528919	0.149082	0.681035	0.0330122	0.927865
F01.PB105452	-0.544994	0.103282	-0.567007	0.0874016	-0.431828	0.212692
F01.PB105463	0.528369	0.116408	0.25711	0.4733	0.227327	0.527634
F01.PB105464	0.236887	0.509922	0.449677	0.192268	0.433429	0.210811
F01.PB105467	-0.0555418	0.878876	0.151605	0.675882	0.10771	0.767099
F01.PB10547	-0.0193235	0.957746	-0.227248	0.52778	-0.223957	0.533935
F01.PB105472	0.477658	0.162657	0.670687	0.0337788	0.646031	0.0435931
F01.PB105475	0.286246	0.42267	0.456141	0.185166	0.348809	0.323234
F01.PB105478	0.159393	0.660051	0.0772838	0.831948	-0.0576953	0.874211
F01.PB105482	-0.293113	0.411122	-0.093351	0.797565	-0.0940207	0.796138
F01.PB105483	-0.532292	0.113221	-0.541499	0.105959	-0.505839	0.135788
F01.PB105484	0.155266	0.668427	0.0457215	0.900193	0.0394024	0.913941
F01.PB105486	-0.0333748	0.927074	0.161806	0.655171	0.106356	0.76996
F01.PB105493	-0.28459	0.425477	-0.221918	0.537763	-0.235014	0.513373
F01.PB105498	-0.0496512	0.891655	-0.0531207	0.884126	-0.128657	0.723175
F01.PB105499	0.230677	0.521399	0.146607	0.686101	0.022479	0.950852
F01.PB105500	-0.579523	0.0791159	-0.542637	0.105083	-0.34402	0.330373
F01.PB105502	0.460929	0.180008	0.317507	0.371337	0.462758	0.17806
F01.PB105503	-0.340557	0.335585	-0.204803	0.570316	0.0502264	0.890407
F01.PB105515	-0.0442974	0.903289	0.0166328	0.963626	-0.140438	0.698779
F01.PB105518	0.572731	0.0835465	0.418409	0.228834	0.388215	0.267608
F01.PB105519	-0.316787	0.372484	-0.237509	0.508779	0.0950636	0.793917
F01.PB105525	-0.430774	0.213935	-0.44258	0.200246	-0.10394	0.775072
F01.PB105528	-0.268631	0.452971	-0.0265489	0.941965	0.100401	0.782572
F01.PB105530	0.00524519	0.988526	0.317988	0.370572	0.0971808	0.789413
F01.PB105531	0.744724	0.0134708	0.609544	0.061361	0.569984	0.0853827
F01.PB105535	-0.0923749	0.799645	0.0617981	0.865332	0.0862555	0.812714
F01.PB105536	-0.260769	0.4668	-0.249329	0.487252	-0.120371	0.74047
F01.PB105541	-0.499244	0.141812	-0.498211	0.14277	-0.560852	0.091672
F01.PB105546	-0.138544	0.702685	-0.0672839	0.853481	-0.265834	0.457869
F01.PB10555	-0.104045	0.77485	-0.0843273	0.81684	-0.15763	0.663626
F01.PB105555	-0.252737	0.48112	-0.20506	0.569823	-0.380985	0.277393
F01.PB105557	0.525278	0.118958	0.308413	0.385939	0.223116	0.535513
F01.PB105560	0.490071	0.150459	0.75709	0.0112259	0.684564	0.0289759
F01.PB105566	-0.377178	0.282621	-0.358835	0.308551	-0.447042	0.195208
F01.PB105567	-0.132529	0.715131	-0.0427642	0.906624	0.0395485	0.913623
F01.PB105572	0.197316	0.584787	0.260709	0.466906	0.201701	0.576296
F01.PB105577	-0.217919	0.545303	-0.203591	0.57265	-0.292132	0.412762
F01.PB105578	0.424712	0.221168	0.69692	0.0251116	0.536304	0.11002
F01.PB105580	-0.295557	0.407048	-0.232812	0.517441	-0.064704	0.859051
F01.PB105583	-0.109975	0.762318	0.0906983	0.803222	0.193947	0.591342
F01.PB105590	0.540403	0.106808	0.607162	0.0626634	0.388685	0.266979
F01.PB105599	0.509776	0.132268	0.733749	0.0157109	0.719833	0.0189085
F01.PB1056	-0.145355	0.68867	-0.165924	0.646869	-0.2381	0.507692
F01.PB105602	-0.365628	0.298808	-0.326997	0.356397	-0.0518356	0.886914
F01.PB105609	0.00926384	0.979737	-0.108108	0.766259	-0.180055	0.618652
F01.PB105611	-0.458284	0.182847	-0.40151	0.250119	-0.350555	0.320652
F01.PB105612	0.289416	0.417319	0.583955	0.0763084	0.553976	0.0965985
F01.PB105617	-0.396129	0.257119	-0.423815	0.22225	-0.519659	0.123681
F01.PB105622	0.217057	0.546932	0.34731	0.325461	0.147451	0.684372
F01.PB105629	0.382162	0.275786	0.394134	0.259741	0.283353	0.42758
F01.PB105631	-0.401557	0.250057	-0.310621	0.382369	-0.420698	0.226032
F01.PB105634	-0.361281	0.305023	-0.226338	0.52948	-0.122793	0.735405
F01.PB105637	0.317341	0.371602	0.348267	0.324038	0.165232	0.648263
F01.PB10564	0.25944	0.469157	-0.0648357	0.858767	-0.000417483	0.999087
F01.PB105643	-0.555487	0.0955018	-0.52529	0.118947	-0.276416	0.43946
F01.PB105644	-0.450337	0.191536	-0.532516	0.113041	-0.636587	0.047809
F01.PB105645	-0.338029	0.339418	-0.291025	0.414616	-0.307238	0.387845
F01.PB105646	0.0118173	0.974153	0.218709	0.54381	0.061935	0.865036
F01.PB105656	-0.107409	0.767734	-0.200072	0.579444	-0.403098	0.248073
F01.PB105665	-0.491272	0.149309	-0.334144	0.345349	-0.161073	0.656653
F01.PB105666	0.352887	0.317219	0.524088	0.119948	0.632389	0.049767
F01.PB105672	0.703436	0.0232234	0.556889	0.0944913	0.431198	0.213435
F01.PB105676	-0.236628	0.510398	-0.0795457	0.827091	0.099173	0.78518
F01.PB105677	-0.0733166	0.840479	-0.180451	0.617869	-0.273706	0.444142
F01.PB105679	0.464002	0.176741	0.416049	0.231742	0.380175	0.278501
F01.PB105682	0.225077	0.531837	-0.0506546	0.889477	0.194263	0.590727
F01.PB105685	0.0164456	0.964035	0.276714	0.438946	0.302791	0.395103
F01.PB10569	-0.0743052	0.838352	0.127589	0.725397	0.139191	0.70135
F01.PB1057	0.255161	0.476779	-0.0264826	0.94211	-0.129068	0.722319
F01.PB105706	0.350904	0.320137	0.190688	0.59771	0.114394	0.753012
F01.PB105708	0.123444	0.734044	0.411292	0.237668	0.32103	0.365756
F01.PB10571	-0.361265	0.305047	-0.114278	0.753256	-0.0822376	0.821317
F01.PB105713	-0.267952	0.454157	-0.188262	0.602466	-0.243909	0.497073
F01.PB10572	0.324128	0.360882	0.27248	0.446267	0.0387715	0.915315
F01.PB105720	0.0143307	0.968658	0.127917	0.724716	0.190355	0.598362
F01.PB105724	0.193059	0.593076	0.455242	0.186145	0.463452	0.177324
F01.PB105733	-0.276514	0.439291	-0.372391	0.289271	-0.351868	0.318716
F01.PB105739	-0.119365	0.742578	-0.0208573	0.954394	-0.301307	0.397539
F01.PB105740	-0.451562	0.19018	-0.408482	0.241208	-0.116441	0.748711
F01.PB105744	-0.247352	0.490825	-0.404384	0.246424	-0.42996	0.214898
F01.PB105746	-0.385373	0.271431	-0.447546	0.194644	-0.583854	0.076372
F01.PB105748	-0.333194	0.346808	-0.236038	0.511485	-0.409626	0.239764
F01.PB105749	-0.147357	0.684566	-0.0524597	0.88556	-0.178136	0.622459
F01.PB105751	0.469357	0.171136	0.64625	0.0434983	0.526057	0.118312
F01.PB105759	0.277729	0.437199	0.197937	0.583581	0.0782768	0.829815
F01.PB10576	-0.0684908	0.850877	-0.105567	0.771629	0.248584	0.488596
F01.PB105772	0.281703	0.430392	0.411125	0.237878	0.308897	0.385154
F01.PB105776	-0.07088	0.845727	0.194327	0.590602	0.0656819	0.856939
F01.PB105781	-0.544037	0.10401	-0.559419	0.0926854	-0.602549	0.065237
F01.PB105786	0.0270736	0.94082	0.201136	0.577386	0.117554	0.746376
F01.PB10579	-0.348346	0.323922	-0.434196	0.209913	-0.40732	0.242681
F01.PB105796	0.115818	0.750019	0.333613	0.346164	0.322887	0.362831
F01.PB105799	0.312695	0.379029	0.57223	0.0838794	0.489266	0.151233
F01.PB105800	0.020176	0.955883	0.289846	0.416597	0.450637	0.191203
F01.PB105808	0.679367	0.0307161	0.617537	0.0571216	0.82584	0.0032434
F01.PB105810	-0.267506	0.454937	-0.271272	0.448367	0.00224851	0.995081
F01.PB105820	0.428387	0.216767	0.575287	0.0818605	0.588255	0.0736473
F01.PB105830	0.456566	0.184705	0.191919	0.595303	0.141926	0.695716
F01.PB105831	0.721966	0.0183916	0.780278	0.00774681	0.762506	0.0103309
F01.PB105835	0.018525	0.95949	0.20957	0.561175	0.115717	0.750232
F01.PB105845	0.442628	0.200191	0.633188	0.0493903	0.443495	0.199206
F01.PB105847	0.274367	0.442998	0.529263	0.115676	0.454981	0.186429
F01.PB105850	-0.107562	0.767411	0.0677228	0.852534	-0.0389779	0.914865
F01.PB105852	0.00304499	0.993339	0.152847	0.67335	0.38404	0.273235
F01.PB105853	0.611247	0.060441	0.676643	0.0316561	0.554238	0.0964074
F01.PB105855	0.368255	0.295084	0.335465	0.343326	0.00300254	0.993432
F01.PB105856	0.375328	0.285182	0.341946	0.33349	0.443838	0.198818
F01.PB105857	-0.0498527	0.891218	0.0908107	0.802982	0.220494	0.540442
F01.PB105858	-0.28052	0.432413	-0.195254	0.588797	-0.261157	0.466114
F01.PB105859	-0.198942	0.581632	-0.259804	0.46851	-0.35568	0.313134
F01.PB105869	0.25023	0.485628	0.524738	0.119407	0.398917	0.253478
F01.PB10587	0.148568	0.682086	0.292594	0.411989	0.173961	0.630769
F01.PB105870	-0.180601	0.61757	0.00198477	0.995658	0.0437354	0.904512
F01.PB105871	-0.42799	0.21724	-0.405547	0.244937	-0.470898	0.169542
F01.PB105879	0.372534	0.289072	0.571531	0.0843449	0.503328	0.138063
F01.PB105880	-0.368522	0.294707	-0.198566	0.582361	-0.0582031	0.873111
F01.PB105884	0.300541	0.398801	0.0486336	0.893865	0.15101	0.677097
F01.PB105888	0.328098	0.354685	0.42451	0.221411	0.231756	0.519397
F01.PB10589	0.140773	0.698089	-0.0069254	0.984851	-0.130555	0.71923
F01.PB105893	-0.339864	0.336634	-0.374984	0.285659	-0.565866	0.0881833
F01.PB105896	0.286588	0.42209	0.546474	0.102161	0.506294	0.135378
F01.PB105897	0.0404387	0.911685	-0.177402	0.623918	0.0728277	0.841532
F01.PB105900	0.0652534	0.857864	-0.133466	0.713189	-0.300391	0.399047
F01.PB105901	-0.318144	0.370325	-0.315601	0.374375	-0.439939	0.203263
F01.PB105907	-0.360446	0.306225	-0.502518	0.138801	-0.607337	0.062567
F01.PB105908	0.0486985	0.893724	-0.0786659	0.828979	-0.192786	0.593609
F01.PB10592	-0.517207	0.125778	-0.480649	0.159666	-0.650187	0.0418199
F01.PB10594	-0.400311	0.251669	-0.402705	0.248579	-0.0567102	0.876345
F01.PB105940	-0.298078	0.402866	-0.371472	0.290558	0.00312049	0.993174
F01.PB105941	-0.420093	0.226771	-0.357391	0.310644	-0.040988	0.910489
F01.PB105942	-0.226127	0.529874	-0.153976	0.671051	-0.294524	0.408766
F01.PB105946	0.331607	0.349251	0.583676	0.0764834	0.47953	0.160781
F01.PB105947	0.369688	0.293063	0.476903	0.163418	0.309866	0.383588
F01.PB105956	-0.380993	0.277381	-0.572487	0.0837082	-0.311526	0.38091
F01.PB10596	0.444629	0.197922	0.175066	0.628566	0.0957841	0.792384
F01.PB105962	-0.472983	0.1674	-0.286033	0.42303	-0.198466	0.582556
F01.PB10597	-0.160483	0.657846	-0.197454	0.584519	0.008534	0.981333
F01.PB105970	-0.0241195	0.947269	0.262757	0.463285	0.135826	0.708301
F01.PB105974	-0.409344	0.240119	-0.300473	0.398912	-0.0807223	0.824566
F01.PB105976	0.375186	0.285379	0.520136	0.123276	0.370603	0.291776
F01.PB105978	-0.0668087	0.854506	-0.159797	0.659235	-0.159503	0.65983
F01.PB10598	-0.177063	0.624592	-0.196495	0.586382	-0.321848	0.364465
F01.PB105981	-0.320155	0.367138	-0.306056	0.389769	-0.481143	0.159175
F01.PB105984	0.398112	0.254526	0.635136	0.0484796	0.532052	0.113414
F01.PB105990	0.0741637	0.838656	-0.134072	0.711932	-0.0442497	0.903393
F01.PB105991	-0.0666072	0.854942	0.0826805	0.820368	0.334819	0.344315
F01.PB105996	-0.109141	0.764077	0.0910973	0.80237	-0.0412597	0.909898
F01.PB105998	-0.271336	0.448254	-0.516186	0.126658	-0.58158	0.077805
F01.PB105999	0.585886	0.0751058	0.718861	0.0191474	0.513625	0.128881
F01.PB106009	-0.141512	0.696568	0.0659296	0.856404	0.297665	0.40355
F01.PB106010	-0.675905	0.0319141	-0.448672	0.193387	-0.288868	0.418242
F01.PB106018	-0.143134	0.69323	-0.0378796	0.917257	-0.110477	0.761259
F01.PB106023	-0.0628208	0.863121	0.124466	0.731909	0.368185	0.295182
F01.PB106029	0.0119941	0.973767	0.0845051	0.816459	0.0321284	0.929792
F01.PB106030	-0.513103	0.129337	-0.509007	0.13295	-0.570976	0.0847165
F01.PB106034	0.128972	0.72252	0.348469	0.323738	0.218709	0.543809
F01.PB106036	-0.192802	0.593576	-0.283852	0.426731	-0.429676	0.215236
F01.PB106039	0.218831	0.54358	0.445938	0.196447	0.458885	0.1822
F01.PB10604	0.0871401	0.810822	0.106098	0.770506	-0.0580132	0.873522
F01.PB106041	-0.261607	0.465318	-0.372196	0.289544	-0.377151	0.282659
F01.PB106042	-0.566544	0.087718	-0.597729	0.0679984	-0.655926	0.0394517
F01.PB106047	-0.0199031	0.956479	0.011017	0.975903	0.322739	0.363063
F01.PB106048	-0.242086	0.500397	-0.146291	0.686749	-0.228427	0.525582
F01.PB106051	0.0454605	0.90076	-0.0769133	0.832744	-0.118732	0.743903
F01.PB106058	-0.174066	0.630558	-0.15941	0.660018	-0.333829	0.345832
F01.PB106061	0.327139	0.356176	0.609745	0.0612519	0.477956	0.162358
F01.PB106066	-0.288314	0.419176	-0.14551	0.688351	0.128252	0.724019
F01.PB106080	0.236547	0.510548	0.0557852	0.878349	-0.0481727	0.894867
F01.PB10609	-0.479239	0.161071	-0.553377	0.0970353	-0.615715	0.0580701
F01.PB106090	-0.459763	0.181256	-0.558272	0.0935011	-0.647216	0.0430827
F01.PB106094	0.202728	0.574313	0.152346	0.674371	0.0677898	0.852389
F01.PB10610	0.466624	0.173984	0.679756	0.0305837	0.577422	0.0804696
F01.PB106100	0.0260431	0.943069	0.00654661	0.98568	-0.0275766	0.939722
F01.PB106101	0.248736	0.488322	0.321619	0.364826	0.0729651	0.841236
F01.PB10611	0.1983	0.582878	-0.038208	0.916542	0.0316189	0.930903
F01.PB106119	-0.0730452	0.841063	-0.120563	0.740068	-0.289413	0.417325
F01.PB106121	0.373873	0.287204	0.632784	0.0495806	0.553362	0.0970458
F01.PB106123	-0.179913	0.618935	-0.0512444	0.888197	0.200348	0.57891
F01.PB106133	-0.360571	0.306046	-0.413148	0.235347	-0.415496	0.232427
F01.PB106135	-0.255585	0.476021	-0.253534	0.479691	0.00423173	0.990743
F01.PB10614	0.319864	0.367598	0.15224	0.674586	0.00780106	0.982936
F01.PB106140	-0.363256	0.302191	-0.293939	0.409742	-0.178061	0.622607
F01.PB106143	-0.0405739	0.911391	0.126808	0.727026	0.249994	0.486052
F01.PB106148	-0.494648	0.146106	-0.411295	0.237664	-0.154653	0.669672
F01.PB106152	-0.152949	0.673142	-0.0411167	0.910209	0.228616	0.52523
F01.PB106157	-0.223527	0.534741	-0.176	0.626706	-0.0514261	0.887802
F01.PB106161	-0.0761057	0.83448	0.0981024	0.787455	0.0646338	0.859203
F01.PB106163	-0.49389	0.146821	-0.395047	0.258539	-0.494074	0.146647
F01.PB106168	-0.181918	0.614964	-0.0691581	0.849438	-0.0300227	0.934384
F01.PB106172	-0.243743	0.497376	-0.284227	0.426093	-0.202584	0.574592
F01.PB106176	-0.0418707	0.908568	-0.183857	0.611135	-0.346273	0.327005
F01.PB106177	-0.143505	0.692469	-0.0662306	0.855754	-0.233016	0.517064
F01.PB106178	0.538976	0.107919	0.760359	0.0106795	0.656367	0.0392732
F01.PB106179	-0.30372	0.393581	-0.447958	0.194183	-0.314672	0.375861
F01.PB106180	0.291914	0.413127	0.549245	0.100083	0.291203	0.414318
F01.PB106184	-0.109531	0.763254	0.0797247	0.826706	0.111788	0.758497
F01.PB106185	0.10594	0.770839	0.0499246	0.891062	-0.0510762	0.888562
F01.PB106188	-0.285213	0.42442	-0.11103	0.760094	0.0657436	0.856806
F01.PB106189	-0.183496	0.611847	-0.146649	0.686016	-0.349279	0.322539
F01.PB10619	0.397503	0.255321	0.486396	0.15401	0.431379	0.213221
F01.PB106191	-0.354548	0.314786	-0.339415	0.337314	-0.415459	0.232472
F01.PB106197	-0.313132	0.378328	-0.336405	0.341891	-0.592584	0.0710299
F01.PB106198	0.532849	0.112773	0.253126	0.480421	0.408786	0.240824
F01.PB106200	-0.41087	0.238197	-0.412663	0.235952	-0.0680134	0.851907
F01.PB106202	0.343208	0.331593	0.610912	0.0606209	0.640319	0.0461116
F01.PB10621	0.220544	0.540349	0.148506	0.682213	0.278162	0.436455
F01.PB106212	0.190171	0.598721	0.463984	0.176761	0.438033	0.205456
F01.PB106213	0.209115	0.562044	0.148919	0.681369	0.0475441	0.896232
F01.PB106215	-0.0956536	0.792662	0.0658658	0.856542	-0.128322	0.723871
F01.PB106220	0.0824627	0.820835	0.303116	0.394571	0.236709	0.510249
F01.PB106227	-0.544156	0.10392	-0.372499	0.289121	-0.260412	0.467433
F01.PB106230	0.0404985	0.911555	0.205334	0.569296	0.202758	0.574256
F01.PB106231	-0.247981	0.489686	-0.17931	0.620128	-0.261841	0.464904
F01.PB106235	0.630758	0.0505421	0.40781	0.242059	0.334284	0.345134
F01.PB106242	-0.0253505	0.944581	-0.152884	0.673274	-0.199224	0.581087
F01.PB106244	-0.484479	0.155883	-0.447575	0.194611	-0.405155	0.245438
F01.PB106245	0.597353	0.0682171	0.515765	0.127021	0.438734	0.204647
F01.PB106247	0.251977	0.482484	0.0806664	0.824686	0.0328377	0.928245
F01.PB106248	0.268033	0.454016	0.426871	0.218577	0.270604	0.449529
F01.PB10625	0.0560804	0.877709	0.109063	0.764243	-0.0427131	0.906735
F01.PB106259	0.0439423	0.904062	-0.133223	0.713691	-0.244363	0.496249
F01.PB106260	-0.212719	0.555168	-0.36987	0.292807	-0.501575	0.139664
F01.PB106269	-0.102083	0.779005	-0.359663	0.307354	-0.24921	0.487467
F01.PB106273	0.422843	0.223426	0.536958	0.109503	0.445592	0.196837
F01.PB106276	-0.104055	0.774827	-0.137553	0.704733	-0.176613	0.625486
F01.PB106288	-0.401686	0.249891	-0.398157	0.254468	-0.0672126	0.853635
F01.PB106293	0.0377914	0.917449	0.306618	0.388854	0.272452	0.446316
F01.PB106294	-0.544392	0.10374	-0.538318	0.108434	-0.316383	0.373128
F01.PB106298	-0.230767	0.521232	-0.0661693	0.855887	-0.1738	0.63109
F01.PB106301	0.068292	0.851306	0.341861	0.333619	0.347378	0.325359
F01.PB106313	0.476743	0.163579	0.317899	0.370715	0.307148	0.387992
F01.PB106317	-0.442209	0.200668	-0.429307	0.215674	-0.316629	0.372736
F01.PB106320	-0.178201	0.622329	0.0258773	0.943431	-0.0111396	0.975635
F01.PB106326	-0.401956	0.249543	-0.329832	0.351994	-0.449112	0.192896
F01.PB106328	0.361226	0.305104	0.19318	0.592838	0.0544822	0.881173
F01.PB106331	0.166958	0.644791	0.401331	0.250349	0.423446	0.222696
F01.PB106334	-0.334364	0.345012	-0.243824	0.497229	-0.297212	0.4043
F01.PB10634	0.177441	0.62384	0.404397	0.246407	0.231129	0.520559
F01.PB106340	0.0831058	0.819456	0.141372	0.696857	0.0380066	0.916981
F01.PB106344	-0.206208	0.567617	-0.0606616	0.86779	0.179968	0.618825
F01.PB106355	0.450684	0.191152	0.127012	0.726601	0.183866	0.611117
F01.PB10637	0.210584	0.559237	-0.0543498	0.88146	-0.0703958	0.84677
F01.PB106371	0.143535	0.692406	0.0275235	0.939838	0.0215805	0.952815
F01.PB106374	-0.488141	0.152317	-0.462238	0.178612	-0.592633	0.0710005
F01.PB106378	0.0860466	0.813161	-0.133302	0.713528	-0.131027	0.718248
F01.PB106388	-0.0247629	0.945864	0.0898733	0.804982	0.244187	0.496569
F01.PB106397	-0.325908	0.358097	-0.143448	0.692584	0.105252	0.772295
F01.PB106398	-0.209067	0.562136	-0.044832	0.902127	0.113135	0.755661
F01.PB106401	-0.120999	0.739156	0.0327264	0.928488	0.281301	0.431078
F01.PB106403	-0.501136	0.140067	-0.490859	0.149704	-0.459427	0.181617
F01.PB106407	0.0886075	0.807686	0.321024	0.365765	0.195677	0.587974
F01.PB106408	-0.493399	0.147285	-0.449938	0.191979	-0.162318	0.654138
F01.PB106409	-0.22414	0.533592	-0.171421	0.635842	-0.217231	0.546604
F01.PB10641	-0.410214	0.239022	-0.658425	0.0384492	-0.617691	0.0570415
F01.PB106410	-0.592109	0.0713139	-0.675977	0.0318887	-0.734489	0.0155522
F01.PB106419	-0.00877603	0.980804	-0.0339548	0.925809	0.12468	0.731464
F01.PB106428	-0.326385	0.357351	-0.195759	0.587813	-0.169569	0.63955
F01.PB10643	-0.271617	0.447767	-0.154898	0.669174	-0.146122	0.687096
F01.PB106433	-0.479302	0.161009	-0.60656	0.0629953	-0.3546	0.31471
F01.PB106440	-0.106221	0.770245	-0.355736	0.313051	-0.45539	0.185984
F01.PB106444	0.138421	0.70294	-0.00778113	0.98298	-0.22384	0.534156
F01.PB106447	0.0621676	0.864533	0.307189	0.387926	0.275781	0.440554
F01.PB106451	-0.196317	0.586729	-0.253282	0.480143	-0.264419	0.460356
F01.PB106452	-0.209614	0.561091	-0.0123491	0.97299	-0.227827	0.526701
F01.PB106454	-0.229482	0.523618	-0.167509	0.643683	-0.245249	0.494638
F01.PB10646	0.159846	0.659135	0.428746	0.21634	0.235132	0.513155
F01.PB106461	0.256256	0.474822	0.192477	0.594211	0.367862	0.295639
F01.PB106465	-0.309159	0.384731	-0.270732	0.449306	-0.380807	0.277635
F01.PB106476	-0.139267	0.701195	-0.0272399	0.940457	-0.208672	0.562892
F01.PB106477	-0.141003	0.697616	-0.228383	0.525665	-0.23953	0.505069
F01.PB106479	0.314483	0.376163	0.253382	0.479963	0.0305499	0.933235
F01.PB10648	0.27889	0.435206	0.121047	0.739055	0.0377173	0.917611
F01.PB106484	-0.0679644	0.852013	-0.0632514	0.86219	-0.15609	0.666752
F01.PB106485	-0.344889	0.329072	-0.155172	0.668618	-0.264653	0.459945
F01.PB106487	-0.31966	0.367921	-0.360812	0.305699	-0.536324	0.110004
F01.PB106495	0.130588	0.71916	0.371642	0.29032	0.474888	0.165458
F01.PB106497	0.122159	0.736728	0.383091	0.274523	0.503646	0.137773
F01.PB1065	-0.0888887	0.807085	0.0856587	0.813991	0.27607	0.440057
F01.PB106509	0.609614	0.0613228	0.748502	0.0127545	0.80357	0.00510028
F01.PB106510	0.0519726	0.886617	-0.0683904	0.851094	-0.15481	0.669354
F01.PB106512	-0.181641	0.615513	-0.329366	0.352717	-0.321025	0.365764
F01.PB106514	0.341557	0.334076	0.201078	0.5775	0.113151	0.755628
F01.PB106525	-0.370399	0.292062	-0.365997	0.298283	-0.0722496	0.842776
F01.PB106529	-0.446035	0.196338	-0.454921	0.186495	-0.508622	0.133294
F01.PB106534	0.358144	0.309552	0.591073	0.0719363	0.370012	0.292606
F01.PB106535	0.0487221	0.893673	0.24388	0.497127	0.230845	0.521086
F01.PB10654	-0.538326	0.108428	-0.721309	0.0185498	-0.63253	0.0497002
F01.PB10655	-0.522987	0.12087	-0.447745	0.194421	-0.478115	0.162198
F01.PB106551	-0.0473328	0.896691	0.229146	0.524244	0.12713	0.726354
F01.PB106555	0.0219222	0.952068	0.0130598	0.971437	0.14927	0.68065
F01.PB106556	0.101222	0.780832	0.338852	0.338168	0.178236	0.62226
F01.PB106557	-0.660193	0.0377504	-0.64065	0.0459631	-0.573218	0.0832237
F01.PB106559	-0.280047	0.433222	-0.23449	0.514339	-0.411203	0.23778
F01.PB106560	-0.0506972	0.889385	0.145058	0.689278	0.137412	0.705022
F01.PB106572	0.269473	0.451499	0.123713	0.733482	0.0446662	0.902487
F01.PB106583	0.303617	0.393751	0.582184	0.0774226	0.592044	0.071353
F01.PB106584	-0.370736	0.291589	-0.345283	0.328484	-0.00565097	0.987639
F01.PB106586	-0.392189	0.262312	-0.331189	0.349895	-0.401151	0.250582
F01.PB10659	-0.346626	0.326478	-0.330936	0.350287	-0.450743	0.191086
F01.PB106592	-0.363822	0.301382	-0.246433	0.492489	-0.220295	0.540818
F01.PB106596	0.0286662	0.937344	-0.0504067	0.890015	-0.136444	0.707024
F01.PB106597	0.0196053	0.95713	0.106945	0.768715	-0.131439	0.717394
F01.PB106606	0.0596687	0.869938	0.173903	0.630884	0.0633161	0.86205
F01.PB106607	-0.0462937	0.898949	0.0963569	0.791165	0.3598	0.307158
F01.PB106612	0.137087	0.705695	0.39078	0.264183	0.202849	0.574081
F01.PB106613	-0.338622	0.338517	-0.257804	0.472064	0.0549618	0.880134
F01.PB106618	-0.120221	0.740785	-0.064424	0.859656	-0.252992	0.480663
F01.PB106620	-0.377624	0.282006	-0.308192	0.386298	-0.456735	0.184522
F01.PB106623	0.41357	0.23482	0.606329	0.063123	0.586443	0.0747616
F01.PB106626	-0.392147	0.262367	-0.393218	0.26095	-0.500341	0.140799
F01.PB10663	-0.193574	0.592069	-0.0444069	0.903051	-0.166751	0.645206
F01.PB106638	0.364581	0.300298	0.407635	0.242281	0.312086	0.380008
F01.PB106640	-0.391967	0.262607	-0.360281	0.306464	-0.452957	0.188645
F01.PB106644	-0.423069	0.223152	-0.447705	0.194466	-0.11453	0.752726
F01.PB106646	-0.187556	0.603852	-0.330025	0.351696	-0.274904	0.44207
F01.PB106652	-0.322885	0.362834	-0.296039	0.406247	-0.436551	0.207171
F01.PB106655	-0.193492	0.592231	-0.0833733	0.818883	-0.295523	0.407104
F01.PB106656	0.104839	0.773169	0.108569	0.765285	-0.033871	0.925992
F01.PB106663	-0.327718	0.355274	-0.57013	0.0852845	-0.366806	0.297135
F01.PB106666	-0.571209	0.0845605	-0.56998	0.0853852	-0.554795	0.0960028
F01.PB106667	0.273573	0.444372	0.220077	0.541229	0.0542889	0.881592
F01.PB106671	-0.0719401	0.843443	0.0812981	0.823331	0.262706	0.463375
F01.PB106675	-0.563223	0.0900114	-0.537216	0.1093	-0.463312	0.177472
F01.PB106676	-0.224002	0.533852	-0.340133	0.336226	-0.414274	0.233943
F01.PB106679	0.284953	0.424861	0.54585	0.102633	0.445089	0.197404
F01.PB10668	0.417452	0.230011	0.702377	0.0235235	0.650408	0.0417266
F01.PB106681	-0.0651057	0.858183	-0.0859978	0.813265	-0.251426	0.483475
F01.PB106687	0.3461	0.327262	0.563919	0.0895276	0.383804	0.273554
F01.PB106688	-0.324596	0.360148	-0.300743	0.398468	0.0199294	0.956422
F01.PB106690	0.364973	0.299739	0.537461	0.109108	0.225643	0.530778
F01.PB106694	0.275793	0.440535	0.576093	0.081334	0.488768	0.151713
F01.PB106696	-0.3428	0.332205	-0.236445	0.510735	-0.265125	0.459114
F01.PB1067	-0.375571	0.284845	-0.314597	0.375981	0.0157297	0.9656
F01.PB10670	-0.265365	0.458692	-0.0965576	0.790738	0.169267	0.640157
F01.PB106704	-0.215202	0.550448	-0.103888	0.775182	0.177413	0.623895
F01.PB106709	0.645346	0.0438903	0.421458	0.225107	0.401903	0.249611
F01.PB106719	0.392861	0.261422	0.543745	0.104234	0.396694	0.256378
F01.PB106724	0.00477119	0.989563	0.0572138	0.875254	-0.0241864	0.947123
F01.PB106726	0.454693	0.186743	0.68633	0.0284003	0.620951	0.0553714
F01.PB10673	-0.0758394	0.835052	-0.235298	0.512848	-0.27412	0.443426
F01.PB106736	0.463027	0.177774	0.670277	0.0339287	0.555942	0.0951727
F01.PB106739	-0.331406	0.349561	-0.555199	0.0957098	-0.606641	0.0629504
F01.PB106741	-0.00163824	0.996416	0.0418809	0.908546	-0.184799	0.609276
F01.PB106742	-0.218078	0.545002	-0.459481	0.181559	-0.515898	0.126906
F01.PB106745	0.256056	0.47518	0.139467	0.700781	-0.0132072	0.971114
F01.PB106746	-0.0998997	0.783637	-0.0383936	0.916138	-0.0398404	0.912987
F01.PB10675	0.097253	0.78926	-0.0453946	0.900904	-0.0788278	0.828632
F01.PB106751	-0.571321	0.0844855	-0.565207	0.0886372	-0.39499	0.258615
F01.PB10676	0.689266	0.0274606	0.418543	0.22867	0.4752	0.165141
F01.PB106762	-0.396962	0.256028	-0.360391	0.306305	-0.437617	0.205937
F01.PB106767	0.296605	0.405307	0.577369	0.0805039	0.493434	0.147253
F01.PB106771	-0.170937	0.636811	0.000465614	0.998981	0.156615	0.665684
F01.PB106779	-0.191907	0.595324	-0.345844	0.327644	-0.403811	0.247158
F01.PB106784	-0.229299	0.523959	-0.217794	0.545539	-0.272268	0.446635
F01.PB106785	-0.332091	0.348505	-0.182829	0.613164	-0.33549	0.343288
F01.PB106786	-0.148825	0.681561	-0.0905814	0.803471	-0.0479428	0.895366
F01.PB106788	-0.309234	0.384609	-0.157792	0.663297	-0.182737	0.613345
F01.PB10679	-0.1408	0.698034	-0.0885582	0.807791	-0.117007	0.747522
F01.PB106797	0.349024	0.322917	0.46051	0.180455	0.251011	0.484222
F01.PB106798	0.316448	0.373024	0.477628	0.162688	0.349323	0.322473
F01.PB106809	-0.386572	0.269815	-0.491097	0.149476	-0.438921	0.204432
F01.PB106810	-0.342785	0.332227	-0.311181	0.381466	-0.436736	0.206957
F01.PB106813	0.132121	0.715978	0.422857	0.223408	0.465303	0.17537
F01.PB106816	-0.252522	0.481506	-0.380485	0.278077	-0.452479	0.189171
F01.PB106817	-0.737866	0.0148423	-0.821403	0.00356637	-0.854752	0.00162795
F01.PB106820	-0.184321	0.61022	-0.396865	0.256155	-0.145367	0.688645
F01.PB106836	0.037072	0.919016	0.199844	0.579886	0.102361	0.778417
F01.PB106839	-0.168359	0.641978	0.0594318	0.870451	0.181344	0.616101
F01.PB106847	-0.0549113	0.880243	-0.311137	0.381537	-0.441475	0.201504
F01.PB106849	-0.262278	0.464131	-0.131382	0.717511	0.0333272	0.927178
F01.PB10685	-0.407611	0.242312	-0.298055	0.402905	-0.194406	0.590447
F01.PB106850	0.133246	0.713645	-0.0344294	0.924775	-0.112269	0.757484
F01.PB10686	-0.255099	0.47689	-0.44957	0.192387	-0.512495	0.129869
F01.PB106860	-0.42011	0.22675	-0.454274	0.187202	-0.540688	0.106587
F01.PB106862	0.286392	0.422422	0.527813	0.116864	0.503153	0.138222
F01.PB106864	0.158683	0.661491	0.450859	0.190958	0.34557	0.328054
F01.PB10687	-0.506492	0.1352	-0.523939	0.120073	-0.242859	0.498987
F01.PB106873	-0.333527	0.346296	-0.499114	0.141933	-0.249634	0.486701
F01.PB106876	0.571774	0.084183	0.770658	0.00908039	0.685269	0.0287453
F01.PB106878	-0.564755	0.088949	-0.462232	0.178619	-0.231559	0.519763
F01.PB106881	0.325229	0.359158	0.532384	0.113147	0.445682	0.196735
F01.PB106882	-0.147202	0.684882	-0.0116358	0.97455	-0.0777778	0.830887
F01.PB106883	0.434936	0.209049	0.716811	0.0196582	0.657794	0.0387006
F01.PB106884	-0.0841883	0.817138	0.0349039	0.923741	0.0373437	0.918424
F01.PB10689	-0.120083	0.741074	0.0378969	0.917219	-0.0399278	0.912797
F01.PB106892	0.233567	0.516044	0.0441884	0.903526	-0.00129564	0.997166
F01.PB106894	-0.38636	0.270101	-0.222212	0.537211	-0.165673	0.647375
F01.PB106895	-0.303775	0.393492	-0.335731	0.34292	-0.313471	0.377783
F01.PB106896	0.900106	0.000385573	0.871616	0.00101506	0.683961	0.0291743
F01.PB10690	-0.0561636	0.877529	-0.137281	0.705293	-0.285024	0.42474
F01.PB106902	-0.174619	0.629457	-0.093295	0.797684	-0.15384	0.671326
F01.PB106903	-0.24157	0.501339	-0.00410312	0.991025	0.0705615	0.846413
F01.PB106907	0.237801	0.508242	0.509041	0.13292	0.419602	0.227372
F01.PB106909	0.156338	0.666248	0.127935	0.724679	0.0575226	0.874585
F01.PB106916	-0.144504	0.690416	0.0443373	0.903203	-0.114718	0.75233
F01.PB10692	0.390097	0.265093	0.183525	0.611789	0.221572	0.538413
F01.PB106924	-0.156388	0.666146	0.0728837	0.841411	-0.0355608	0.922309
F01.PB106930	-0.603762	0.0645532	-0.485571	0.154814	-0.22992	0.522805
F01.PB106932	0.295577	0.407015	0.0392583	0.914255	0.209324	0.561645
F01.PB106937	0.163605	0.65154	0.392825	0.26147	0.3165	0.372942
F01.PB106939	-0.278081	0.436594	-0.145987	0.687372	0.0777662	0.830911
F01.PB106940	-0.591748	0.0715306	-0.535654	0.110534	-0.68959	0.0273584
F01.PB10695	-0.135563	0.708846	-0.318784	0.36931	-0.242776	0.499138
F01.PB106955	-0.196224	0.58691	-0.0426152	0.906948	0.0993036	0.784903
F01.PB106956	-0.363829	0.301371	-0.230902	0.52098	-0.0478788	0.895505
F01.PB10696	0.0318964	0.930298	-0.137112	0.705642	0.0262246	0.942673
F01.PB106965	-0.287043	0.421321	-0.32907	0.353175	-0.401329	0.250352
F01.PB106977	-0.516939	0.126009	-0.482901	0.157435	-0.332555	0.34779
F01.PB106980	-0.233204	0.516716	0.0306576	0.932999	0.113031	0.75588
F01.PB106984	-0.36124	0.305083	-0.203571	0.572689	-0.253437	0.479864
F01.PB106985	-0.157402	0.664088	0.061436	0.866115	0.12438	0.73209
F01.PB106986	0.375323	0.285189	0.114499	0.752791	0.226316	0.529521
F01.PB106990	-0.200802	0.578033	-0.0245894	0.946243	0.017323	0.962117
F01.PB106995	-0.134972	0.710069	-0.052757	0.884915	0.285874	0.4233
F01.PB1070	-0.398755	0.253689	-0.349698	0.321918	-0.23809	0.507712
F01.PB10700	-0.196661	0.58606	-0.243449	0.497911	-0.367013	0.296841
F01.PB107005	0.3039	0.393287	0.135353	0.70928	-0.0249751	0.945401
F01.PB107012	0.419368	0.227657	0.245425	0.494318	0.274958	0.441976
F01.PB10702	0.734742	0.0154983	0.55569	0.0953548	0.486233	0.154169
F01.PB107020	0.322044	0.364157	0.601984	0.0655568	0.590411	0.0723358
F01.PB107021	-0.161702	0.655382	-0.309194	0.384674	-0.207738	0.564681
F01.PB107028	-0.13204	0.716145	-0.14304	0.693423	0.0118013	0.974188
F01.PB10703	0.325141	0.359296	0.4057	0.244742	0.252858	0.480902
F01.PB107031	0.122597	0.735814	0.378084	0.281373	0.279095	0.434855
F01.PB107032	0.400877	0.250936	0.464267	0.176462	0.471197	0.169234
F01.PB10704	-0.576309	0.081193	-0.595879	0.0690788	-0.327816	0.355122
F01.PB107040	0.100715	0.781907	0.399838	0.252282	0.298554	0.402079
F01.PB107042	0.344085	0.330276	0.498077	0.142895	0.39583	0.257511
F01.PB107044	0.0478638	0.895538	-0.125656	0.729426	-0.163468	0.651817
F01.PB107045	-0.739257	0.0145567	-0.768795	0.00935619	-0.706317	0.0224205
F01.PB107050	-0.617535	0.0571227	-0.638991	0.0467109	-0.382993	0.274657
F01.PB107054	0.140726	0.698187	0.261558	0.465405	0.122965	0.735044
F01.PB107055	0.233424	0.516308	-0.0286622	0.937353	-0.0934144	0.79743
F01.PB107060	0.207936	0.564303	0.475044	0.165299	0.370935	0.29131
F01.PB107063	0.187234	0.604484	0.0855882	0.814141	0.0844074	0.816669
F01.PB107064	-0.342353	0.332878	-0.296031	0.40626	0.0319405	0.930201
F01.PB107075	-0.383369	0.274145	-0.242124	0.500327	-0.068605	0.850631
F01.PB107076	-0.210834	0.55876	-0.222972	0.535783	-0.359161	0.30808
F01.PB107078	-0.0420788	0.908115	-0.091839	0.800788	-0.100864	0.781591
F01.PB107079	-0.251918	0.48259	-0.170242	0.638201	-0.318936	0.369068
F01.PB107083	0.0604651	0.868215	0.273993	0.443645	0.223012	0.535708
F01.PB107094	-0.00693005	0.984841	-0.0866459	0.811879	-0.188466	0.602065
F01.PB1071	0.021121	0.953818	-0.180798	0.617181	-0.176157	0.626394
F01.PB10710	0.332231	0.34829	0.105156	0.772497	0.0093011	0.979656
F01.PB107103	-0.204144	0.571585	-0.136172	0.707587	0.22091	0.539659
F01.PB107109	-0.187578	0.603809	-0.0306118	0.933099	-0.0114742	0.974904
F01.PB107113	-0.383617	0.273809	-0.396953	0.25604	-0.341733	0.333812
F01.PB107114	-0.355237	0.313779	-0.331006	0.350179	-0.317768	0.370923
F01.PB107115	-0.26619	0.457244	-0.157757	0.663368	0.160954	0.656893
F01.PB107119	-0.204846	0.570233	-0.343871	0.330597	-0.346946	0.326002
F01.PB107122	-0.442017	0.200887	-0.322357	0.363664	-0.409471	0.239959
F01.PB107125	0.338489	0.338718	0.480568	0.159746	0.333016	0.347081
F01.PB107126	-0.204527	0.570847	-0.253047	0.480563	-0.116976	0.747588
F01.PB107127	-0.239825	0.50453	-0.12264	0.735725	-0.235566	0.512354
F01.PB107134	-0.398195	0.254418	-0.238158	0.507587	-0.0377856	0.917462
F01.PB107136	-0.0952347	0.793553	-0.0597426	0.869779	0.169509	0.639672
F01.PB107139	-0.27291	0.445521	-0.17718	0.624359	0.115684	0.750301
F01.PB107140	0.212041	0.556458	0.0688222	0.850163	-0.0243912	0.946676
F01.PB107142	-0.216397	0.548183	-0.413992	0.234294	-0.457252	0.183962
F01.PB107147	-0.352648	0.317571	-0.343289	0.331471	-0.00637187	0.986062
F01.PB107150	-0.427172	0.218216	-0.318421	0.369885	-0.221354	0.538825
F01.PB107156	-0.446338	0.195997	-0.515078	0.127616	-0.176961	0.624793
F01.PB107158	-0.243533	0.497759	-0.130774	0.718773	0.172668	0.63335
F01.PB107160	0.0563386	0.87715	0.210348	0.559689	0.0398418	0.912984
F01.PB107162	0.425571	0.220135	0.0851267	0.815129	0.139934	0.699817
F01.PB107165	0.0277652	0.939311	0.277924	0.436864	0.199735	0.580097
F01.PB107168	0.59924	0.0671245	0.791945	0.00632311	0.691979	0.0266114
F01.PB10717	-0.0010014	0.997809	-0.213703	0.553295	-0.201953	0.57581
F01.PB107171	0.196684	0.586015	0.4558	0.185537	0.535159	0.110927
F01.PB107173	-0.158211	0.662446	-0.0757228	0.835303	-0.145868	0.687618
F01.PB107178	-0.356293	0.312241	-0.125372	0.730019	-0.15709	0.66472
F01.PB10719	-0.0558452	0.878219	-0.131164	0.717965	-0.203004	0.573781
F01.PB107191	0.498201	0.14278	0.265379	0.458669	0.237716	0.508399
F01.PB107192	0.272727	0.445839	0.447365	0.194846	0.371208	0.290928
F01.PB1072	-0.432515	0.211884	-0.420431	0.226359	-0.146763	0.685782
F01.PB107203	-0.49467	0.146085	-0.40467	0.246057	-0.185859	0.607189
F01.PB107204	0.134412	0.711228	0.0370552	0.919053	0.120915	0.739333
F01.PB107209	0.250607	0.484948	0.510514	0.131614	0.279927	0.433428
F01.PB10721	0.451808	0.189909	0.497902	0.143058	0.27874	0.435464
F01.PB107221	-0.148193	0.682853	-0.314928	0.375451	-0.0584169	0.872648
F01.PB10723	-0.0326976	0.92855	-0.217568	0.545966	-0.175038	0.628622
F01.PB107235	-0.0671925	0.853678	0.121018	0.739116	-0.0216806	0.952596
F01.PB10724	-0.399554	0.252651	-0.400701	0.251164	-0.0542843	0.881602
F01.PB107240	-0.032167	0.929707	-0.0732444	0.840635	-0.272356	0.446483
F01.PB107241	-0.200311	0.578983	-0.243945	0.497009	0.0988689	0.785826
F01.PB107244	0.304237	0.392736	0.184703	0.609466	0.0714546	0.844489
F01.PB107248	0.432348	0.21208	0.199779	0.580011	0.0563326	0.877163
F01.PB10725	0.193507	0.592201	0.339538	0.337128	0.156098	0.666735
F01.PB107254	-0.433404	0.21084	-0.423494	0.222637	-0.0891887	0.806444
F01.PB107264	0.0691296	0.8495	-0.0471806	0.897022	-0.0706044	0.84632
F01.PB107276	0.376493	0.283568	0.476387	0.163939	0.32507	0.359407
F01.PB107277	0.357516	0.310462	0.356995	0.311219	0.597047	0.0683956
F01.PB107280	0.270893	0.449025	0.287587	0.420402	0.0478544	0.895558
F01.PB107283	0.141871	0.695829	0.0605863	0.867953	-0.0151859	0.966788
F01.PB107290	-0.202479	0.574794	-0.0689375	0.849914	0.178246	0.62224
F01.PB107292	-0.405407	0.245115	-0.361384	0.304876	-0.360124	0.306689
F01.PB107293	-0.393188	0.26099	-0.50672	0.134995	-0.23483	0.513711
F01.PB107300	-0.364277	0.300732	-0.201351	0.576971	0.00054701	0.998803
F01.PB107308	0.329354	0.352734	0.525708	0.118601	0.50204	0.139239
F01.PB107309	0.234062	0.515129	0.476127	0.164202	0.620938	0.0553778
F01.PB10731	0.285224	0.424402	0.579228	0.0793053	0.503853	0.137585
F01.PB107310	-0.425699	0.219981	-0.411291	0.237669	-0.325675	0.358461
F01.PB107319	-0.710458	0.0213005	-0.708163	0.0219163	-0.660165	0.0377615
F01.PB10732	-0.431518	0.213057	-0.673794	0.03266	-0.694372	0.0258775
F01.PB107322	-0.0398954	0.912868	0.100324	0.782738	-0.036323	0.920648
F01.PB107324	0.257782	0.472103	0.371952	0.289885	0.209262	0.561763
F01.PB107333	0.0135822	0.970294	-0.0450087	0.901743	-0.183587	0.611668
F01.PB107341	-0.147999	0.683251	0.00537523	0.988242	0.0845145	0.816439
F01.PB107348	-0.458754	0.18234	-0.565552	0.0883992	-0.757666	0.0111282
F01.PB107349	0.0516022	0.88742	0.281297	0.431085	0.225425	0.531186
F01.PB107351	0.346292	0.326977	0.622308	0.0546856	0.579125	0.0793715
F01.PB107356	0.265265	0.458869	0.526724	0.11776	0.584242	0.0761292
F01.PB107357	-0.228756	0.524971	0.0229879	0.94974	0.0937732	0.796665
F01.PB10736	-0.346336	0.326911	-0.62465	0.0535154	-0.459884	0.181126
F01.PB107364	-0.422375	0.223993	-0.498896	0.142135	-0.558919	0.0930404
F01.PB107365	-0.31728	0.371699	-0.258675	0.470514	-0.357193	0.310932
F01.PB10737	0.510611	0.131528	0.549306	0.100038	0.387695	0.268305
F01.PB107372	-0.0229018	0.949929	0.172039	0.634606	-0.0351973	0.923101
F01.PB107376	0.346693	0.326378	0.177429	0.623863	0.158235	0.662398
F01.PB107378	0.158835	0.661182	0.100561	0.782234	0.137063	0.705745
F01.PB10738	0.478682	0.161629	0.273258	0.444918	0.244983	0.495121
F01.PB10739	-0.38299	0.27466	-0.313762	0.377317	-0.431348	0.213258
F01.PB107394	0.288253	0.419279	0.395236	0.258291	0.388766	0.26687
F01.PB107399	-0.383097	0.274515	-0.363714	0.301537	-0.0640963	0.860364
F01.PB107401	-0.357604	0.310336	-0.282877	0.428389	-0.395913	0.257402
F01.PB107403	0.114546	0.752693	0.312774	0.378902	0.355807	0.312948
F01.PB107404	-0.0536669	0.882941	0.0434055	0.905229	-0.0541509	0.881892
F01.PB107407	-0.263284	0.462356	-0.160423	0.657966	-0.211861	0.556802
F01.PB107408	0.00643753	0.985918	0.257904	0.471887	0.131043	0.718215
F01.PB107412	0.297538	0.40376	0.503182	0.138195	0.443272	0.19946
F01.PB107429	0.54395	0.104077	0.690138	0.0271857	0.535852	0.110377
F01.PB10743	0.276613	0.43912	0.429574	0.215356	0.340627	0.335479
F01.PB107430	-0.0659703	0.856316	0.0231459	0.949395	0.206273	0.567491
F01.PB107431	0.156153	0.666623	0.381788	0.276296	0.235575	0.512338
F01.PB107432	-0.427959	0.217276	-0.287705	0.420203	-0.181987	0.614829
F01.PB107435	-0.486793	0.153624	-0.406164	0.244151	-0.403262	0.247862
F01.PB107437	0.255038	0.476999	0.0756092	0.835547	-0.0600463	0.869121
F01.PB107438	-0.0683828	0.85111	0.155369	0.668216	-0.0395157	0.913694
F01.PB107443	-0.184082	0.61069	-0.0317539	0.930608	0.133326	0.713479
F01.PB107448	0.248061	0.489542	0.196773	0.585843	0.440459	0.202667
F01.PB107456	-0.369681	0.293073	-0.488342	0.152123	-0.489978	0.150548
F01.PB10746	0.413937	0.234363	0.11027	0.761697	0.276624	0.439102
F01.PB107461	-0.458107	0.183037	-0.457314	0.183894	-0.119771	0.741727
F01.PB107466	-0.249499	0.486945	-0.0983381	0.786954	0.0441734	0.903559
F01.PB107468	0.273517	0.44447	0.102043	0.779091	0.025503	0.944249
F01.PB10747	0.180993	0.616794	0.429177	0.215827	0.26553	0.458404
F01.PB107472	-0.314028	0.376891	-0.277251	0.438023	-0.198231	0.583012
F01.PB107475	0.325481	0.358764	0.467848	0.172704	0.40067	0.251204
F01.PB107477	-0.440168	0.203	-0.436295	0.207469	-0.534433	0.111505
F01.PB107481	0.2465	0.492369	0.151229	0.676649	0.0362306	0.920849
F01.PB107482	0.214324	0.552115	0.159594	0.659644	0.046388	0.898744
F01.PB107487	0.114235	0.753346	-0.012623	0.972392	0.116885	0.747779
F01.PB107488	-0.235621	0.512253	-0.125905	0.728908	0.135486	0.709005
F01.PB107491	-0.00396974	0.991316	0.0947998	0.794479	0.266358	0.456949
F01.PB107493	0.0356079	0.922206	0.24405	0.496818	0.205395	0.569178
F01.PB107496	-0.523062	0.120806	-0.558977	0.0929991	-0.746338	0.0131615
F01.PB10750	0.33195	0.348722	0.52977	0.115263	0.464905	0.175789
F01.PB107504	0.278729	0.435483	0.550835	0.0989033	0.543882	0.104129
F01.PB107506	-0.106512	0.76963	0.23758	0.508649	0.164837	0.649058
F01.PB107512	-0.249178	0.487524	-0.28354	0.427262	-0.335942	0.342598
F01.PB107514	0.374068	0.286932	0.599947	0.0667182	0.514297	0.128296
F01.PB107515	-0.457772	0.183399	-0.32294	0.362747	-0.358034	0.309712
F01.PB107516	-0.126038	0.728631	-0.263303	0.462323	-0.322341	0.363688
F01.PB107518	-0.387603	0.268429	-0.382342	0.275541	-0.0469305	0.897565
F01.PB107526	-0.444229	0.198376	-0.415791	0.232061	-0.0896884	0.805377
F01.PB107530	0.210911	0.558614	0.495572	0.145236	0.526513	0.117934
F01.PB107550	0.434844	0.209157	0.671725	0.0334024	0.473577	0.166793
F01.PB107558	-0.0510185	0.888687	0.144194	0.691052	0.403389	0.247699
F01.PB107559	-0.17767	0.623385	-0.230728	0.521305	-0.289278	0.417552
F01.PB107563	0.200784	0.578068	0.364878	0.299875	0.162227	0.654322
F01.PB107567	-0.0853694	0.814609	0.11937	0.742568	0.0846237	0.816206
F01.PB107570	-0.30708	0.388102	-0.26997	0.450633	0.0419477	0.908401
F01.PB107572	0.255969	0.475335	0.250714	0.484756	0.122548	0.735916
F01.PB107576	-0.115635	0.750404	-0.0761424	0.834401	-0.351332	0.319506
F01.PB107577	0.125519	0.729713	0.351457	0.319322	0.294236	0.409248
F01.PB107579	0.354027	0.315548	0.523981	0.120037	0.407361	0.242629
F01.PB10758	-0.110897	0.760374	0.0300718	0.934277	-0.0597419	0.86978
F01.PB107581	-0.0400611	0.912507	-0.165603	0.647517	-0.253929	0.478983
F01.PB107587	-0.205179	0.569593	-0.116126	0.749373	-0.0619411	0.865022
F01.PB10759	0.251675	0.483027	0.492121	0.148499	0.37921	0.279824
F01.PB107592	0.224522	0.532877	0.487512	0.152927	0.394878	0.258761
F01.PB107595	0.462822	0.177991	0.24675	0.491915	0.158494	0.661873
F01.PB107596	-0.288087	0.419558	-0.288989	0.418039	-0.310555	0.382475
F01.PB107599	-0.266437	0.456811	-0.268687	0.452872	-0.427154	0.218237
F01.PB1076	-0.00783315	0.982866	0.147607	0.684054	0.0562191	0.877409
F01.PB107608	-0.313167	0.378272	-0.264368	0.460446	-0.456066	0.185248
F01.PB107610	-0.125404	0.729952	-0.0297947	0.934882	-0.113341	0.755226
F01.PB107617	-0.0468907	0.897652	-0.27554	0.440971	-0.337658	0.339982
F01.PB107620	0.264829	0.459636	0.0970046	0.789788	-0.0468581	0.897723
F01.PB107623	0.0812177	0.823504	0.258199	0.471362	0.264812	0.459665
F01.PB107628	-0.201229	0.577208	-0.058656	0.872131	0.0105428	0.97694
F01.PB10763	-0.206956	0.566181	-0.262149	0.464359	-0.375702	0.284663
F01.PB107636	0.43475	0.209267	0.146833	0.685639	0.113333	0.755244
F01.PB107638	0.234931	0.513525	0.205959	0.568094	0.0759488	0.834817
F01.PB107639	0.374331	0.286567	0.548026	0.100994	0.548221	0.100848
F01.PB107650	-0.515838	0.126959	-0.575521	0.0817078	-0.357309	0.310763
F01.PB107657	0.209373	0.561551	0.0797704	0.826608	0.037287	0.918548
F01.PB107662	0.316419	0.37307	0.598858	0.0673451	0.539942	0.107167
F01.PB107666	-0.0667669	0.854597	0.146538	0.686243	0.279365	0.434391
F01.PB10767	-0.0480787	0.895071	-0.0145089	0.968268	-0.232598	0.517837
F01.PB107670	0.258505	0.470818	0.336984	0.341008	0.156446	0.666028
F01.PB107675	-0.242665	0.49934	-0.471474	0.168949	-0.45071	0.191122
F01.PB107677	0.484957	0.155415	0.743455	0.0137177	0.659596	0.0379855
F01.PB10768	-0.5104	0.131715	-0.507034	0.134713	-0.332968	0.347155
F01.PB107680	-0.46548	0.175184	-0.422582	0.223742	-0.127277	0.726048
F01.PB107685	-0.40456	0.246199	-0.410239	0.238992	-0.520774	0.122734
F01.PB107693	-0.384827	0.272169	-0.229022	0.524474	-0.0122544	0.973198
F01.PB107702	-0.323633	0.361659	-0.238751	0.506499	0.0793755	0.827456
F01.PB107704	0.0133646	0.97077	0.023389	0.948864	0.0682632	0.851368
F01.PB107705	-0.4283	0.21687	-0.327649	0.355383	-0.180575	0.617622
F01.PB107708	-0.223251	0.53526	-0.274789	0.442268	-0.300921	0.398175
[truncated: 23,987 more rows]
