# Supplementary material for: Elucidation of the key flavonol biosynthetic pathway in golden Camellia and its application in genetic modification of tomato fruit metabolism
Source: Hortic Res. 2024 Nov 7;12(2):uhae308. doi: 10.1093/hr/uhae308 (PMC11818005; doi:10.1093/hr/uhae308)
Supplement: Web_Material_uhae308 [file web_material_uhae308.zip › Supplementary Table S3-2 .xlsx]

## Sheet: Sheet1
Table S1 Primer sequences used in the current study
Name	Sequence	Use
CnFLS1-pET28b-F	GGACAGCAAATGGGTCGGATGGAGAGGGTGCAAGTCAT	The CDS fragment of CnFLS1 was amplified and ligated into the pET28b vector.
CnFLS1-pET28b-R	TGGTGGTGGTGGTGGTGCTCACTGGGGAAGCTTGTTCA
SlFLS-pET28b-F	GGACAGCAAATGGGTCGGATGGCAAGGGTCCAAGCAAT	The CDS fragment of SlFLS was amplified and ligated into the pET28b vector.
SlFLS-pET28b-R	TGGTGGTGGTGGTGGTGCTCATTGTGGAAGTTTGTTAAGCT
AtFLS1-pET28b-F	GGACAGCAAATGGGTCGGATGGAAAGAGTCCAAGACATTTCA	The CDS fragment of AtFLS1 was amplified and ligated into the pET28b vector.
AtFLS1-pET28b-R	TGGTGGTGGTGGTGGTGCTCAATCCAGAGGAAGTTTATTGAGC
28b-CnFLS1-2R	TGGACATGTCTGTGTGAGCC	Positive identification of the CnFLS1 CDS fragment ligated into the pET28b vector.
28b-SlFLS-2R	TGAGCCACAACTCCAAGAGC	Positive identification of the SlFLS CDS fragment ligated into the pET28b vector.
28b-AtFLS1-2R	TGAGCCGGTACACCTAAAGC	Positive identification of the AtFLS1 CDS fragment ligated into the pET28b vector.
pET28b-2F	TAATACGACTCACTATAGG	Positive identification of fragments ligated into the pET28b vector.
CnCHS-pEAQ-F2	CACCATCACCATCATCCCATGGTCACCGTCGAGGACG	The CDS fragment of CnCHS was amplified and ligated into the pEAQ vector.
CnCHS-pEAQ-R2	AAACCAGAGTTAAAGGCCTTATGTAGACAAACTATGGAGGACCA
CnF3'H-pEAQ-F2	CACCATCACCATCATCCCATGACTTCTTTAGCTTTTGTTCTCT	The CDS fragment of CnF3'H was amplified and ligated into the pEAQ vector.
CnF3'H-pEAQ-R2	AAACCAGAGTTAAAGGCCTTAGGCCTGATACACATGGGG
CnFLS1-pEAQ-F2	CACCATCACCATCATCCCATGGAGTTGGAGAGGGTGCA	The CDS fragment of CnFLS1 was amplified and ligated into the pEAQ vector.
CnFLS1-pEAQ-R2	AAACCAGAGTTAAAGGCCTCACTGGGGAAGCTTGTTCA
CnUFGT14-pEAQ-F2	CACCATCACCATCATCCCATGAACGGTGACTCCCAACA	The CDS fragment of CnUFGT14 was amplified and ligated into the pEAQ vector.
CnUFGT14-pEAQ-R2	AAACCAGAGTTAAAGGCCTTAAGGGGGCTTACAAGCTTTG
SlMYB12-pEAQ-F2	CACCATCACCATCATCCCATGGGAAGAACACCTTGTTGTG	The CDS fragment of SlMYB12 was amplified and ligated into the pEAQ vector.
SlMYB12-pEAQ-R2	AAACCAGAGTTAAAGGCCCTAAGACAAAAGCCAAGATACAATGGT
pEAQ-2F	GCTTGACGAGGTATTGTTGCCTGT	Positive identification of fragments ligated into the pEAQ vector.
Q-CnCHS-2R	CCAAAACAGAGAGTTCCAATCAGA	Positive identification of the CnCHS CDS fragment ligated into the pEAQ vector.
Q-CnF3'H-2R	CTTTGATTTCGATGTCAGTGAGCT	Positive identification of the CnF3'H CDS fragment ligated into the pEAQ vector.
Q-CnFLS1-2R	CTGTTGATCTATGGAACACAGCCT	Positive identification of the CnFLS1 CDS fragment ligated into the pEAQ vector.
Q-CnUFGT14-2R	CTAATGTTTCTGCCAATGCTAGAA	Positive identification of the CnUFGT14 CDS fragment ligated into the pEAQ vector.
Q-SlMYB12-2R	GCCAATCCATTAATAATTTGATTT	Positive identification of the SlMYB12 CDS fragment ligated into the pEAQ vector.
LAT52 pro-pYLMF F	AAAACTAGAAATTTACGACATTTGAGAAAAAAATATGGTGGAGCT	The promoter of the tomato pollen-specific expression gene LAT52 was amplified and ligated into the pYLMF-H vector.
LAT52 pro-pYLMF R	GTAGGATAGAGGTGGCTCATTTAACTACATTGTGTAAGTTCCCTGC
MF-LAT52 2F	GTTGCATCGACCGGTAATGC	Positive identification of the tomato pollen-specific expression promoter ligated into the pYLMF-H vector.
pYLMF-2R	TGTTGGTTGGTGCGTAGACA
E8-pYL322d1-F	ATGCATGCGGCCGCTAGCCTAGAAGGAATTTCACGAAATCGGC	The tomato fruit-specific E8 promoter was amplified and ligated into the pYL322d1 vector.
E8-pYL322d1-R	ACTAGTCCCGGGCCCATGCTTCTTTTGCACTGTGAATGA
d1-E8 2F	ATTTAGGTGACACTATAG	Positive identification of the tomato fruit-specific E8 promoter ligated into the pYL322d1 vector.
E8-2R	CTTCTTTTGCACTGTGAATGA
CnCHS-d2-F	AACACGGGGGACTCCAAGATGGTCACCGTCGAGGACG	The CDS fragment of CnCHS was amplified and ligated into the pYL322d2 vector.
CnCHS-d2-R	AATTCTGCAGGTACCGCGTTATGTAGACAAACTATGGAGGACCA
CnF3'H-d1-F	TAAACTATTGTCATGGGCATGACTTCTTTAGCTTTTGTTCTCT	The CDS fragment of CnF3'H was amplified and ligated into the pYL322d1 vector.
CnF3'H-d1-R	GAAATTCGTCGACTAGTCTTAGGCCTGATACACATGGGG
CnFLS1-d2-F	AAACTATTGTCGCGGTACCTGAGGAGTGAGAAGGGGAA	The CDS fragment of CnFLS1 was amplified and ligated into the pYL322d2 vector.
CnFLS1-d2-R	TTCGAATTCTGCAGGTACTCACTGGGGAAGCTTGTTCA
CnUFGT14-d1-F	TAAACTATTGTCATGGGCATGAACGGTGACTCCCAACA	The CDS fragment of CnUFGT14 was amplified and ligated into the pYL322d1 vector.
CnUFGT14-d1-R	GAAATTCGTCGACTAGTCTTAAGGGGGCTTACAAGCTTTG
SlMYB12-pYL322d1 F	AATTCTGCAGGTACCGCGATGGGAAGAACACCTTGTTGTG	The CDS fragment of SlMYB12 was amplified and ligated into the pYL322d1 vector.
SlMYB12-pYL322d1 R	ACTAGTCCCGGGCCCATGCTAAGACAAAAGCCAAGATACAATGGT
d1-E8 2F	ATTTAGGTGACACTATAG	Positive identification of fragments ligated into the pYL322d1 vector.
d2-CnCHS-2R	CCAAAACAGAGAGTTCCAATCAGA	Positive identification of the CnCHS CDS fragment ligated into the pYL322d2 vector.
d1-CnF3'H-2R	CTTTGATTTCGATGTCAGTGAGCT	Positive identification of the CnF3'H CDS fragment ligated into the pYL322d1 vector.
d2-CnFLS1-2R	CTGTTGATCTATGGAACACAGCCT	Positive identification of the CnFLS1 CDS fragment ligated into the pYL322d2 vector.
d1-CnUFGT14-2R	CTAATGTTTCTGCCAATGCTAGAA	Positive identification of the CnUFGT14 CDS fragment ligated into the pYL322d1 vector.
d1-SlMYB12-2R	GCCAATCCATTAATAATTTGATTT	Positive identification of the SlMYB12 CDS fragment ligated into the pYL322d1 vector.
GG6-SlMYB12_fwd	ggctaccacctgctctcggaatttcacgaaatcgg	The amplification of the fragments required for constructing the RipSyn vector, the vector that all of the genes were driven by E8 promoter.
GG6-SlMYB12_rev	ggctaccacctgccattccttctagtagtaacatagatgacaccg
GG6-CnCHS_fwd	ggctaccacctgccattaaggaatttcacgaaatcg
GG6-CnCHS_rev	ggctaccacctgcggggcttctagtagtaacatagatgacaccg
GG6-CnF3H_fwd	ggctaccacctgcgggggaaggaatttcacgaaatc
GG6-CnF3H_rev	ggctaccacctgcgtactccttctagtagtaacatagatgacaccg
GG6-CnFLS1_fwd	ggctaccacctgcgtacaggaatttcacgaaatcg
GG6-CnFLS1_rev	ggctaccacctgcctattagtagtaacatagatgacaccg
GG6-CnUFGT14-d1_fwd	ggctaccacctgcctatactagaaggaatttcacgaaatc
GG6-CnUFGT14-d1_rev	ggctaccacctgctctcttccttctagcgatctcctacatcgtataaattag
GG7-SlMYB12_fwd	ggctaccacctgctcttcccagattagccttttcaatttc	The amplification of the fragments required for constructing the ElyAct vector, the vector that SlMYB12 and CnCHS were driven by the 35S promoter, while the other genes were driven by E8 promoter.
GG7-SlMYB12_rev	ggctaccacctgcgtctgactccatgtagtaacatagatgacaccg
GG7-CnCHS_fwd	ggctaccacctgcgtctagtcaaagattcaaatagagg
GG7-CnCHS_rev	ggctaccacctgcattattctagtagtaacatagatgacaccg
GG7-CnF3H_fwd	ggctaccacctgcattaagaaggaatttcacgaaatc
GG7-CnF3H_rev	ggctaccacctgcacgatcgtgaaattccttctagtagtaacatagatgacaccg
GG7-CnFLS1_fwd	ggctaccacctgcacgaacgaaatcggcccttattc
GG7-CnFLS1_rev	ggctaccacctgccttggtagtaacatagatgacaccg
GG7-CnUFGT14-d1_fwd	ggctaccacctgccttgctactagaaggaatttcacgaaatc
GG7-CnUFGT14-d1_rev	ggctaccacctgctctttggggaccgatctcctacatcgtataaattag
GG-d1-SlMYB12-F	CTCCGCACCCGACATAGATG	Positive identification of the constructed RipSyn and ElyAct vectors and screening of transgenic positive lines.
GG-d1-SlMYB12-R	CGACCTCCAAGAGCCTTCTC
GG-SlMYB12-CnCHS-F	GGCCACAATGGGACGATACT
GG-SlMYB12-CnCHS-R	AGGTCCTTCAGCTCGTTGTG
GG-CnCHS-CnF3'H-F	GGCTCAAGACCACTGGTGAA
GG-CnCHS-CnF3'H-R	GGTCTCGGGTGACGGTTAAA
GG-CnF3'H-CnFLS1-F	CCTATGGGCTGACCTTGCAA
GG-CnF3'H-CnFLS1-R	TCGTTGCTGAGGTCGATCAC
GG-CnFLS1-CnUFGT-F	AGCTTCCCCAGTGAGTACCT
GG-CnFLS1-CnUFGT-R	GGGAATGCGAGAACTCCGAT
q-CnFLS1-F	TGGAAGGCAAGAAAGGATGGG	Real-time quantitative PCR determination of the relative expression levels of the target gene CnFLS1 in transgenic tomato lines.
q-CnFLS1-R	CCACCGGAACAACTTGTCTGC
q-CnCHS-F	TGGTCTTTTGCACCACCAGT	Real-time quantitative PCR determination of the relative expression levels of the target gene CnCHS in transgenic tomatolines.
q-CnCHS-R	CAAGTCCTTGGCTAGGCGAA
q-CnF3'H-F	ACAAGCGGCAGCAGTGAACC	Real-time quantitative PCR determination of the relative expression levels of the target gene CnF3'H in transgenic tomato lines.
q-CnF3'H-R	ACCGAACACCCTGTGACCCA
q-CnUFGT14-F	TTTGGGAAAGTGGTTTCCTG	Real-time quantitative PCR determination of the relative expression levels of the target gene CnUFGT14 in transgenic tomato lines.
q-CnUFGT14-R	CACGCATCCTGTACCATACG
SlGAPDH_qRT-F	ACCACAAATTGCCTTGCTCCCTTG	The reference gene for real-time quantitative PCR determination in cultivated tomato M82.
SlGAPDH_qRT-R	ATCAACGGTCTTCTGAGTGGCTGT
q-SlMYB12-F	ACCAAGCGATGAGAAGTTACCT	Real-time quantitative PCR determination of the relative expression levels of the target gene SlMYB12 in transgenic tomato lines.
q-SlMYB12-R	GGCACTATCACAAGCTGGCA
